# Supplementary material for: Crystal structure of 1,3-bis­(4-methyl­benz­yl)-1H-1,3-benzimidazol-3-ium bromide monohydrate
Source: Acta Crystallogr E Crystallogr Commun. 2015 Jan 1;71(Pt 1):o10–1. doi: 10.1107/S2056989014025857 (PMC4331869; doi:10.1107/S2056989014025857)
Supplement: Supplementary file 1 [file e-71-00o10-sup1.cif]

##############################################################################
#                                                                            #
# This CIF contains the data in a paper accepted for publication in          #
# Acta Crystallographica Section E. It conforms to the requirements of       #
# Notes for Authors for Acta Crystallographica Section E, and has been       #
# peer reviewed under the auspices of the IUCr Commission on Journals.       #
#                                                                            #
# Full details of the Crystallographic Information File format               #
# are given in the paper "The Crystallographic Information File (CIF):       #
# a New Standard Archive File for Crystallography" by S. R. Hall, F. H.      #
# Allen and I. D. Brown [Acta Cryst. (1991), A47, 655-685].                  #
#                                                                            #
# The current version of the core CIF dictionary is obtainable from          #
# ftp://ftp.iucr.org/pub/cif_core.dic.                                       #
#                                                                            #
# Software is freely available for graphical display of the structure(s)     #
# in this CIF. For information consult the CIF software page                 #
# http://www.iucr.org/resources/cif/software.                                #
#                                                                            #
# This file may be used for bona fide research purposes within the           #
# scientific community so long as proper attribution is given to the journal # 
# article from which it was obtained.                                        #
#                                                                            #
##############################################################################
data_global
_audit_creation_method     'PLATON <TABLE ACC> option'
_journal_date_recd_electronic     2014-11-22
_journal_date_accepted     2014-11-26
_journal_name_full     'Acta Crystallographica, Section E'
_journal_year     2015
_journal_volume     71
_journal_issue      1
_journal_page_first     o10
_journal_page_last     o11
_journal_paper_category     HO
_journal_paper_doi     10.1107/S2056989014025857
_journal_coeditor_code     HB7325
_publ_contact_author_name
; Dr. Mehmet Akkurt
;
_publ_contact_author_address
; Department of Physics
  Faculty of Sciences
  Erciyes University
  38039 Kayseri
  Turkey
;
_publ_contact_author_email     akkurt@erciyes.edu.tr
_publ_contact_author_fax     '+90-352-4374933'
_publ_contact_author_phone     '+90-352-2076666 ext. 33106'
_publ_section_title
;
Crystal structure of 1,3-bis(4-methylbenzyl)-1<i>H</i>-1,3-benzimidazol-3-ium
bromide monohydrate
;
loop_
    _publ_author_name
    _publ_author_footnote
    _publ_author_address
    'Sevim T\"urktekin \,Celikesir' .
;
  Department of Physics,
  Faculty of Sciences,
  Erciyes University,
  38039 Kayseri,
  Turkey
;
    '\"Omer \,Celik' .
;
Department of Physics,
Faculty of Education,
Dicle University,
21280, Diyarbakir,
Turkey,
and
Science and Technology Application and Research Center,
Dicle University,
21280, Diyarbakir,
Turkey
;
    'Senem Akko\,c' .
;
  Department of Chemistry,
  Faculty of Sciences,
  Erciyes University,
  38039 Kayseri,
  Turkey
;
    '\.Ilhan \"Ozer \.Ilhan' .
;
  Department of Chemistry,
  Faculty of Sciences,
  Erciyes University,
  38039 Kayseri,
  Turkey
;
    'Yetkin G\"ok' .
;
Department of Chemistry,
Faculty of Arts and Sciences,
\.In\"on\"u University,
44280 Malatya,
Turkey
;
    'Mehmet Akkurt' .
;
  Department of Physics,
  Faculty of Sciences,
  Erciyes University,
  38039 Kayseri,
  Turkey
;
data_I
_database_code_depnum_ccdc_archive     'CCDC 1036037'
_chemical_name_systematic
;
1,3-Bis(4-methylbenzyl)-1<i>H</i>-1,3-benzimidazol-3-ium bromide monohydrate
;
_chemical_name_common     ?
_chemical_formula_moiety     'C23 H23 N2 +, Br -, H2 O'
_chemical_formula_sum     'C23 H25 Br N2 O'
_chemical_formula_structural     ?
_chemical_formula_iupac     'C23 H23 N2 +, Br -, H2 O'
_chemical_formula_weight     425.35
_chemical_melting_point     ?
_symmetry_cell_setting     triclinic
_symmetry_space_group_name_H-M     'P -1'
_symmetry_space_group_name_Hall     '-P 1'
loop_
    _symmetry_equiv_pos_site_id
    _symmetry_equiv_pos_as_xyz
    1 x,y,z
    2 -x,-y,-z
_cell_length_a     9.3846(3)
_cell_length_b     9.7174(3)
_cell_length_c     12.5603(4)
_cell_angle_alpha     76.405(2)
_cell_angle_beta     84.739(2)
_cell_angle_gamma     72.696(2)
_cell_volume     1062.65(6)
_cell_formula_units_Z     2
_cell_measurement_reflns_used     7459
_cell_measurement_theta_min     2.27
_cell_measurement_theta_max     27.00
_cell_measurement_temperature     296(2)
_exptl_crystal_description     'plane'
_exptl_crystal_colour     'colourless'
_exptl_crystal_size_max     0.15
_exptl_crystal_size_mid     0.10
_exptl_crystal_size_min     0.06
_exptl_crystal_size_rad     ?
_exptl_crystal_density_diffrn     1.329
_exptl_crystal_density_meas     ?
_exptl_crystal_density_method     'Not Measured'
_exptl_crystal_F_000     440
_exptl_absorpt_coefficient_mu     1.948
_exptl_absorpt_correction_type     none
_exptl_absorpt_process_details     ?
_exptl_absorpt_correction_T_min     ?
_exptl_absorpt_correction_T_max     ?
_exptl_special_details
;
;
_diffrn_ambient_temperature     296(2)
_diffrn_radiation_type     'MoK\a'
_diffrn_radiation_wavelength     0.71073
_diffrn_radiation_source     'sealed tube'
_diffrn_radiation_monochromator     'graphite'
_diffrn_measurement_device_type     'Bruker APEXII CCD'
_diffrn_measurement_method     '\f and \w scans'
_diffrn_detector_area_resol_mean     ?
_diffrn_reflns_number     22302
_diffrn_reflns_av_R_equivalents     0.0345
_diffrn_reflns_theta_min     1.67
_diffrn_reflns_theta_max     26.37
_diffrn_reflns_theta_full     25.24
_diffrn_measured_fraction_theta_max     1.000
_diffrn_measured_fraction_theta_full     0.999
_diffrn_reflns_limit_h_min     -11
_diffrn_reflns_limit_h_max     11
_diffrn_reflns_limit_k_min     -12
_diffrn_reflns_limit_k_max     12
_diffrn_reflns_limit_l_min     -15
_diffrn_reflns_limit_l_max     15
_diffrn_reflns_reduction_process
;
;
_diffrn_standards_number     0
_diffrn_standards_interval_count     ?
_diffrn_standards_decay_%     ?
_refine_special_details
;
Refinement on <i>F</i>^2^ for ALL reflections except those flagged by the user
for potential systematic errors. Weighted <i>R</i>-factors <i>wR</i> and all
goodnesses of fit <i>S</i> are based on <i>F</i>^2^, conventional
<i>R</i>-factors <i>R</i> are based on <i>F</i>, with <i>F</i> set to zero for
negative <i>F</i>^2^. The observed criterion of <i>F</i>^2^ > \s(<i>F</i>^2^)
is used only for calculating -<i>R</i>-factor-obs <i>etc</i>. and is not
relevant to the choice of reflections for refinement. <i>R</i>-factors based
on <i>F</i>^2^ are statistically about twice as large as those based on
<i>F</i>, and <i>R</i>-factors based on ALL data will be even larger.
;
_reflns_number_total     4342
_reflns_number_gt     3144
_reflns_threshold_expression     I>2\s(I)
_refine_ls_structure_factor_coef     Fsqd
_refine_ls_matrix_type     full
_refine_ls_R_factor_all     0.0687
_refine_ls_R_factor_gt     0.0475
_refine_ls_wR_factor_gt     0.1245
_refine_ls_wR_factor_ref     0.1349
_refine_ls_goodness_of_fit_ref     1.062
_refine_ls_restrained_S_all     1.062
_refine_ls_number_reflns     4342
_refine_ls_number_parameters     252
_refine_ls_number_restraints     2
_refine_ls_number_constraints     ?
_refine_ls_hydrogen_treatment     mixed
_refine_ls_weighting_scheme     calc
_refine_ls_weighting_details
              'w=1/[\s^2^(Fo^2^)+(0.0735P)^2^+0.2354P] where P=(Fo^2^+2Fc^2^)/3'
_atom_sites_solution_primary     ?
_atom_sites_solution_secondary     ?
_refine_ls_shift/su_max     0.000
_refine_ls_shift/su_mean     0.000
_refine_diff_density_max     1.151
_refine_diff_density_min     -0.488
_refine_ls_extinction_method     'none'
_refine_ls_abs_structure_details     ?
_refine_ls_abs_structure_Flack     .
loop_
    _atom_type_symbol
    _atom_type_description
    _atom_type_scat_dispersion_real
    _atom_type_scat_dispersion_imag
    _atom_type_scat_source
    C C 0.0033 0.0016 ' International Tables Vol C Tables 4.2.6.8 and 6.1.1.4'
    H H 0.0000 0.0000 ' International Tables Vol C Tables 4.2.6.8 and 6.1.1.4'
    Br Br -0.2901 2.4595
                        ' International Tables Vol C Tables 4.2.6.8 and 6.1.1.4'
    N N 0.0061 0.0033 ' International Tables Vol C Tables 4.2.6.8 and 6.1.1.4'
    O O 0.0106 0.0060 ' International Tables Vol C Tables 4.2.6.8 and 6.1.1.4'
_computing_data_collection
;
APEX2 (Bruker, 2007)
;
_computing_cell_refinement
;
SAINT (Bruker, 2007)
;
_computing_data_reduction
;
SAINT (Bruker, 2007)
;
_computing_structure_solution
;
SHELXS2014 (Sheldrick, 2008)
;
_computing_structure_refinement
;
SHELXL2014 (Sheldrick, 2008)
;
_computing_molecular_graphics
;
ORTEP-3 for Windows (Farrugia, 2012)
;
_computing_publication_material
;
PLATON (Spek, 2009)
;
loop_
    _atom_site_type_symbol
    _atom_site_label
    _atom_site_fract_x
    _atom_site_fract_y
    _atom_site_fract_z
    _atom_site_U_iso_or_equiv
    _atom_site_thermal_displace_type
    _atom_site_calc_flag
    _atom_site_refinement_flags
    _atom_site_occupancy
    _atom_site_disorder_assembly
    _atom_site_disorder_group
    Br Br1 0.15363(4) 0.70096(4) 0.47065(3) 0.0746(2) Uani d . 1.000 . .
    N N1 0.2897(3) 0.1364(3) 0.36229(18) 0.0512(8) Uani d . 1.000 . .
    N N2 0.4267(3) 0.2795(2) 0.37164(18) 0.0501(8) Uani d . 1.000 . .
    C C1 0.5241(3) 0.1441(3) 0.3623(2) 0.0474(8) Uani d . 1.000 . .
    C C2 0.6799(4) 0.0955(4) 0.3603(3) 0.0597(11) Uani d . 1.000 . .
    C C3 0.7420(4) -0.0495(4) 0.3526(3) 0.0730(12) Uani d . 1.000 . .
    C C4 0.6544(4) -0.1407(4) 0.3469(3) 0.0714(13) Uani d . 1.000 . .
    C C5 0.5022(4) -0.0930(3) 0.3487(2) 0.0601(10) Uani d . 1.000 . .
    C C6 0.4383(3) 0.0537(3) 0.3562(2) 0.0484(9) Uani d . 1.000 . .
    C C7 0.2888(3) 0.2699(3) 0.3712(2) 0.0532(9) Uani d . 1.000 . .
    C C8 0.4673(4) 0.4144(3) 0.3749(3) 0.0599(11) Uani d . 1.000 . .
    C C9 0.4849(3) 0.5039(3) 0.2621(3) 0.0543(10) Uani d . 1.000 . .
    C C10 0.3662(4) 0.5668(4) 0.1937(3) 0.0768(14) Uani d . 1.000 . .
    C C11 0.3829(5) 0.6477(4) 0.0897(3) 0.0781(12) Uani d . 1.000 . .
    C C12 0.5159(5) 0.6716(4) 0.0512(3) 0.0731(14) Uani d . 1.000 . .
    C C13 0.6324(5) 0.6105(6) 0.1209(4) 0.0969(17) Uani d . 1.000 . .
    C C14 0.6195(4) 0.5281(5) 0.2240(4) 0.0828(16) Uani d . 1.000 . .
    C C15 0.5316(6) 0.7626(6) -0.0641(4) 0.1146(19) Uani d . 1.000 . .
    C C16 0.1558(4) 0.0910(4) 0.3505(3) 0.0629(11) Uani d . 1.000 . .
    C C17 0.1196(3) 0.1227(3) 0.2314(3) 0.0552(10) Uani d . 1.000 . .
    C C18 0.1778(4) 0.0197(4) 0.1693(3) 0.0744(14) Uani d . 1.000 . .
    C C19 0.1519(5) 0.0524(5) 0.0591(3) 0.0863(17) Uani d . 1.000 . .
    C C20 0.0658(4) 0.1912(5) 0.0063(3) 0.0724(14) Uani d . 1.000 . .
    C C21 0.0054(5) 0.2899(4) 0.0696(3) 0.0795(16) Uani d . 1.000 . .
    C C22 0.0303(4) 0.2586(4) 0.1806(3) 0.0724(12) Uani d . 1.000 . .
    C C23 0.0438(6) 0.2267(7) -0.1146(3) 0.110(2) Uani d . 1.000 . .
    O O1 -0.0190(4) 0.5308(3) 0.3474(2) 0.0850(11) Uani d D 1.000 . .
    H H2 0.73790 0.15690 0.36400 0.0720 Uiso c RU 1.000 . .
    H H3 0.84540 -0.08750 0.35110 0.0880 Uiso c RU 1.000 . .
    H H4 0.70140 -0.23780 0.34160 0.0850 Uiso c RU 1.000 . .
    H H5 0.44440 -0.15460 0.34530 0.0720 Uiso c RU 1.000 . .
    H H7 0.20290 0.34660 0.37630 0.0640 Uiso c RU 1.000 . .
    H H8A 0.56020 0.38660 0.41330 0.0720 Uiso c RU 1.000 . .
    H H8B 0.39050 0.47440 0.41540 0.0720 Uiso c RU 1.000 . .
    H H10 0.27300 0.55480 0.21780 0.0920 Uiso c RU 1.000 . .
    H H11 0.30080 0.68710 0.04450 0.0940 Uiso c RU 1.000 . .
    H H13 0.72460 0.62560 0.09750 0.1160 Uiso c RU 1.000 . .
    H H14 0.70230 0.48810 0.26850 0.0990 Uiso c RU 1.000 . .
    H H15A 0.49850 0.86580 -0.06310 0.1710 Uiso c RU 1.000 . .
    H H15B 0.47190 0.74250 -0.11340 0.1710 Uiso c RU 1.000 . .
    H H15C 0.63430 0.73670 -0.08800 0.1710 Uiso c RU 1.000 . .
    H H16A 0.07180 0.14440 0.38980 0.0760 Uiso c RU 1.000 . .
    H H16B 0.17390 -0.01380 0.38180 0.0760 Uiso c RU 1.000 . .
    H H18 0.23590 -0.07390 0.20220 0.0890 Uiso c RU 1.000 . .
    H H19 0.19270 -0.01960 0.01880 0.1030 Uiso c RU 1.000 . .
    H H21 -0.05540 0.38250 0.03730 0.0950 Uiso c RU 1.000 . .
    H H22 -0.01330 0.32970 0.22130 0.0870 Uiso c RU 1.000 . .
    H H23A -0.02220 0.17570 -0.13060 0.1660 Uiso c RU 1.000 . .
    H H23B 0.13840 0.19600 -0.15140 0.1660 Uiso c RU 1.000 . .
    H H23C 0.00120 0.33120 -0.13950 0.1660 Uiso c RU 1.000 . .
    H H1W -0.069(5) 0.490(6) 0.395(4) 0.1280 Uiso d DU 1.000 . .
    H H2W 0.017(6) 0.582(5) 0.374(4) 0.1280 Uiso d DU 1.000 . .
loop_
    _atom_site_aniso_label
    _atom_site_aniso_U_11
    _atom_site_aniso_U_22
    _atom_site_aniso_U_33
    _atom_site_aniso_U_12
    _atom_site_aniso_U_13
    _atom_site_aniso_U_23
    Br1 0.0632(3) 0.0626(2) 0.1010(3) -0.0181(2) 0.0024(2) -0.0249(2)
    N1 0.0516(14) 0.0507(14) 0.0456(13) -0.0114(11) 0.0027(10) -0.0053(11)
    N2 0.0516(14) 0.0446(13) 0.0468(13) -0.0021(11) -0.0055(10) -0.0095(10)
    C1 0.0533(16) 0.0431(14) 0.0398(14) -0.0032(13) -0.0048(12) -0.0097(12)
    C2 0.0523(18) 0.0612(19) 0.0595(18) -0.0036(15) -0.0088(14) -0.0147(15)
    C3 0.057(2) 0.075(2) 0.072(2) 0.0122(18) -0.0080(16) -0.0248(18)
    C4 0.082(3) 0.0510(18) 0.067(2) 0.0066(18) -0.0042(18) -0.0176(16)
    C5 0.076(2) 0.0452(16) 0.0528(18) -0.0091(15) -0.0026(15) -0.0087(13)
    C6 0.0527(16) 0.0470(15) 0.0345(14) -0.0045(13) 0.0010(12) -0.0009(12)
    C7 0.0515(17) 0.0480(16) 0.0491(16) -0.0014(13) 0.0014(13) -0.0071(13)
    C8 0.0619(19) 0.0480(16) 0.069(2) -0.0058(14) -0.0113(15) -0.0205(15)
    C9 0.0537(17) 0.0420(15) 0.069(2) -0.0103(13) -0.0042(14) -0.0187(14)
    C10 0.0524(19) 0.074(2) 0.089(3) -0.0164(17) -0.0051(17) 0.010(2)
    C11 0.073(2) 0.074(2) 0.079(2) -0.0242(19) -0.0078(19) 0.006(2)
    C12 0.079(3) 0.058(2) 0.083(2) -0.0247(18) 0.017(2) -0.0174(18)
    C13 0.072(3) 0.115(3) 0.111(3) -0.051(3) 0.018(2) -0.015(3)
    C14 0.057(2) 0.092(3) 0.103(3) -0.027(2) -0.012(2) -0.017(2)
    C15 0.140(4) 0.101(3) 0.096(3) -0.049(3) 0.037(3) -0.005(3)
    C16 0.0608(19) 0.066(2) 0.060(2) -0.0262(16) 0.0099(15) -0.0038(16)
    C17 0.0481(16) 0.0573(18) 0.0625(19) -0.0224(14) 0.0055(14) -0.0104(15)
    C18 0.080(2) 0.060(2) 0.081(3) -0.0076(18) -0.0144(19) -0.0222(18)
    C19 0.086(3) 0.095(3) 0.085(3) -0.017(2) -0.001(2) -0.045(2)
    C20 0.068(2) 0.092(3) 0.065(2) -0.039(2) -0.0019(17) -0.011(2)
    C21 0.084(3) 0.067(2) 0.081(3) -0.020(2) -0.017(2) 0.000(2)
    C22 0.073(2) 0.064(2) 0.074(2) -0.0070(18) -0.0038(18) -0.0185(18)
    C23 0.112(4) 0.165(5) 0.069(3) -0.072(3) -0.004(2) -0.012(3)
    O1 0.102(2) 0.0815(19) 0.0707(17) -0.0267(15) -0.0048(14) -0.0135(14)
_geom_special_details
;
Bond distances, angles <i>etc</i>. have been calculated using the rounded
fractional coordinates. All su's are estimated from the variances of the
(full) variance-covariance matrix. The cell e.s.d.'s are taken into account in
the estimation of distances, angles and torsion angles
;
loop_
    _geom_bond_atom_site_label_1
    _geom_bond_atom_site_label_2
    _geom_bond_site_symmetry_1
    _geom_bond_site_symmetry_2
    _geom_bond_distance
    _geom_bond_publ_flag
    N1 C6 . . 1.393(4) no
    N1 C7 . . 1.326(4) no
    N1 C16 . . 1.480(5) no
    N2 C1 . . 1.385(4) no
    N2 C7 . . 1.326(4) no
    N2 C8 . . 1.480(4) no
    C1 C2 . . 1.396(5) no
    C1 C6 . . 1.375(4) no
    C2 C3 . . 1.378(5) no
    C3 C4 . . 1.393(5) no
    C4 C5 . . 1.364(5) no
    C5 C6 . . 1.395(4) no
    C8 C9 . . 1.501(5) no
    C9 C10 . . 1.370(5) no
    C9 C14 . . 1.376(5) no
    C10 C11 . . 1.379(5) no
    C11 C12 . . 1.362(7) no
    C12 C13 . . 1.364(7) no
    C12 C15 . . 1.529(6) no
    C13 C14 . . 1.369(7) no
    C16 C17 . . 1.504(5) no
    C17 C18 . . 1.368(5) no
    C17 C22 . . 1.377(5) no
    C18 C19 . . 1.373(5) no
    C19 C20 . . 1.393(6) no
    C20 C21 . . 1.351(6) no
    C20 C23 . . 1.496(5) no
    C21 C22 . . 1.382(5) no
    C2 H2 . . 0.9300 no
    C3 H3 . . 0.9300 no
    C4 H4 . . 0.9300 no
    C5 H5 . . 0.9300 no
    C7 H7 . . 0.9300 no
    C8 H8A . . 0.9700 no
    C8 H8B . . 0.9700 no
    C10 H10 . . 0.9300 no
    C11 H11 . . 0.9300 no
    C13 H13 . . 0.9300 no
    C14 H14 . . 0.9300 no
    C15 H15A . . 0.9600 no
    C15 H15B . . 0.9600 no
    C15 H15C . . 0.9600 no
    C16 H16A . . 0.9700 no
    C16 H16B . . 0.9700 no
    C18 H18 . . 0.9300 no
    C19 H19 . . 0.9300 no
    C21 H21 . . 0.9300 no
    C22 H22 . . 0.9300 no
    C23 H23A . . 0.9600 no
    C23 H23B . . 0.9600 no
    C23 H23C . . 0.9600 no
    O1 H1W . . 0.83(5) no
    O1 H2W . . 0.82(5) no
loop_
    _geom_angle_atom_site_label_1
    _geom_angle_atom_site_label_2
    _geom_angle_atom_site_label_3
    _geom_angle_site_symmetry_1
    _geom_angle_site_symmetry_2
    _geom_angle_site_symmetry_3
    _geom_angle
    _geom_angle_publ_flag
    C6 N1 C7 . . . 107.4(3) no
    C6 N1 C16 . . . 127.1(3) no
    C7 N1 C16 . . . 125.2(3) no
    C1 N2 C7 . . . 107.8(2) no
    C1 N2 C8 . . . 126.7(3) no
    C7 N2 C8 . . . 125.5(2) no
    N2 C1 C2 . . . 130.8(3) no
    N2 C1 C6 . . . 107.0(3) no
    C2 C1 C6 . . . 122.3(3) no
    C1 C2 C3 . . . 115.6(3) no
    C2 C3 C4 . . . 121.9(4) no
    C3 C4 C5 . . . 122.5(3) no
    C4 C5 C6 . . . 116.1(3) no
    N1 C6 C1 . . . 106.9(3) no
    N1 C6 C5 . . . 131.3(3) no
    C1 C6 C5 . . . 121.8(3) no
    N1 C7 N2 . . . 110.9(3) no
    N2 C8 C9 . . . 112.0(3) no
    C8 C9 C10 . . . 121.0(3) no
    C8 C9 C14 . . . 121.6(3) no
    C10 C9 C14 . . . 117.4(4) no
    C9 C10 C11 . . . 120.9(4) no
    C10 C11 C12 . . . 122.0(4) no
    C11 C12 C13 . . . 116.4(4) no
    C11 C12 C15 . . . 121.1(4) no
    C13 C12 C15 . . . 122.5(4) no
    C12 C13 C14 . . . 122.8(4) no
    C9 C14 C13 . . . 120.4(4) no
    N1 C16 C17 . . . 110.1(3) no
    C16 C17 C18 . . . 121.3(3) no
    C16 C17 C22 . . . 120.8(3) no
    C18 C17 C22 . . . 117.9(3) no
    C17 C18 C19 . . . 121.0(4) no
    C18 C19 C20 . . . 121.5(4) no
    C19 C20 C21 . . . 116.7(3) no
    C19 C20 C23 . . . 120.7(4) no
    C21 C20 C23 . . . 122.7(4) no
    C20 C21 C22 . . . 122.5(4) no
    C17 C22 C21 . . . 120.4(3) no
    C1 C2 H2 . . . 122.00 no
    C3 C2 H2 . . . 122.00 no
    C2 C3 H3 . . . 119.00 no
    C4 C3 H3 . . . 119.00 no
    C3 C4 H4 . . . 119.00 no
    C5 C4 H4 . . . 119.00 no
    C4 C5 H5 . . . 122.00 no
    C6 C5 H5 . . . 122.00 no
    N1 C7 H7 . . . 125.00 no
    N2 C7 H7 . . . 125.00 no
    N2 C8 H8A . . . 109.00 no
    N2 C8 H8B . . . 109.00 no
    C9 C8 H8A . . . 109.00 no
    C9 C8 H8B . . . 109.00 no
    H8A C8 H8B . . . 108.00 no
    C9 C10 H10 . . . 120.00 no
    C11 C10 H10 . . . 120.00 no
    C10 C11 H11 . . . 119.00 no
    C12 C11 H11 . . . 119.00 no
    C12 C13 H13 . . . 119.00 no
    C14 C13 H13 . . . 119.00 no
    C9 C14 H14 . . . 120.00 no
    C13 C14 H14 . . . 120.00 no
    C12 C15 H15A . . . 109.00 no
    C12 C15 H15B . . . 109.00 no
    C12 C15 H15C . . . 109.00 no
    H15A C15 H15B . . . 110.00 no
    H15A C15 H15C . . . 109.00 no
    H15B C15 H15C . . . 110.00 no
    N1 C16 H16A . . . 110.00 no
    N1 C16 H16B . . . 110.00 no
    C17 C16 H16A . . . 110.00 no
    C17 C16 H16B . . . 110.00 no
    H16A C16 H16B . . . 108.00 no
    C17 C18 H18 . . . 120.00 no
    C19 C18 H18 . . . 119.00 no
    C18 C19 H19 . . . 119.00 no
    C20 C19 H19 . . . 119.00 no
    C20 C21 H21 . . . 119.00 no
    C22 C21 H21 . . . 119.00 no
    C17 C22 H22 . . . 120.00 no
    C21 C22 H22 . . . 120.00 no
    C20 C23 H23A . . . 110.00 no
    C20 C23 H23B . . . 109.00 no
    C20 C23 H23C . . . 109.00 no
    H23A C23 H23B . . . 109.00 no
    H23A C23 H23C . . . 109.00 no
    H23B C23 H23C . . . 109.00 no
    H1W O1 H2W . . . 109(5) no
loop_
    _geom_torsion_atom_site_label_1
    _geom_torsion_atom_site_label_2
    _geom_torsion_atom_site_label_3
    _geom_torsion_atom_site_label_4
    _geom_torsion_site_symmetry_1
    _geom_torsion_site_symmetry_2
    _geom_torsion_site_symmetry_3
    _geom_torsion_site_symmetry_4
    _geom_torsion
    _geom_torsion_publ_flag
    C7 N1 C6 C1 . . . . 0.2(3) no
    C16 N1 C6 C1 . . . . 174.8(3) no
    C7 N1 C6 C5 . . . . 178.4(3) no
    C16 N1 C6 C5 . . . . -7.0(5) no
    C6 N1 C7 N2 . . . . -0.2(3) no
    C16 N1 C7 N2 . . . . -174.9(3) no
    C6 N1 C16 C17 . . . . -85.5(4) no
    C7 N1 C16 C17 . . . . 88.2(3) no
    C1 N2 C8 C9 . . . . 86.2(3) no
    C7 N2 C8 C9 . . . . -89.9(3) no
    C7 N2 C1 C6 . . . . 0.1(3) no
    C8 N2 C1 C6 . . . . -176.6(3) no
    C7 N2 C1 C2 . . . . -179.0(3) no
    C8 N2 C1 C2 . . . . 4.4(5) no
    C1 N2 C7 N1 . . . . 0.1(3) no
    C8 N2 C7 N1 . . . . 176.8(3) no
    N2 C1 C2 C3 . . . . 178.5(3) no
    C2 C1 C6 C5 . . . . 0.6(4) no
    N2 C1 C6 C5 . . . . -178.5(2) no
    C6 C1 C2 C3 . . . . -0.5(5) no
    C2 C1 C6 N1 . . . . 179.0(3) no
    N2 C1 C6 N1 . . . . -0.2(3) no
    C1 C2 C3 C4 . . . . 0.2(5) no
    C2 C3 C4 C5 . . . . -0.1(6) no
    C3 C4 C5 C6 . . . . 0.2(5) no
    C4 C5 C6 N1 . . . . -178.4(3) no
    C4 C5 C6 C1 . . . . -0.5(4) no
    N2 C8 C9 C14 . . . . -117.1(4) no
    N2 C8 C9 C10 . . . . 64.0(4) no
    C8 C9 C14 C13 . . . . -179.8(4) no
    C8 C9 C10 C11 . . . . -179.3(3) no
    C14 C9 C10 C11 . . . . 1.7(5) no
    C10 C9 C14 C13 . . . . -0.9(6) no
    C9 C10 C11 C12 . . . . -1.5(6) no
    C10 C11 C12 C15 . . . . -179.6(4) no
    C10 C11 C12 C13 . . . . 0.3(6) no
    C11 C12 C13 C14 . . . . 0.6(7) no
    C15 C12 C13 C14 . . . . -179.6(5) no
    C12 C13 C14 C9 . . . . -0.3(8) no
    N1 C16 C17 C18 . . . . 90.4(4) no
    N1 C16 C17 C22 . . . . -87.5(4) no
    C16 C17 C18 C19 . . . . -175.9(4) no
    C22 C17 C18 C19 . . . . 2.1(6) no
    C16 C17 C22 C21 . . . . 175.9(4) no
    C18 C17 C22 C21 . . . . -2.1(5) no
    C17 C18 C19 C20 . . . . 0.1(7) no
    C18 C19 C20 C21 . . . . -2.1(7) no
    C18 C19 C20 C23 . . . . 177.6(4) no
    C19 C20 C21 C22 . . . . 2.0(7) no
    C23 C20 C21 C22 . . . . -177.6(4) no
    C20 C21 C22 C17 . . . . 0.0(7) no
loop_
    _geom_hbond_atom_site_label_D
    _geom_hbond_atom_site_label_H
    _geom_hbond_atom_site_label_A
    _geom_hbond_site_symmetry_A
    _geom_hbond_distance_DH
    _geom_hbond_distance_HA
    _geom_hbond_distance_DA
    _geom_hbond_angle_DHA
    _geom_hbond_publ_flag
    O1 H1W Br1 2_566 0.83(5) 2.47(5) 3.261(3) 162(5) yes
    O1 H2W Br1 . 0.82(5) 2.51(5) 3.318(3) 171(4) yes
    C7 H7 O1 . 0.93 2.30 3.210(4) 166 yes
    C8 H8B Br1 . 0.97 2.79 3.730(3) 163 yes
    C16 H16A Br1 2_566 0.97 2.91 3.875(4) 173 yes
    C16 H16B Br1 1_545 0.97 2.79 3.741(4) 167 yes
_iucr_refine_instructions_details
;
TITL SA-5 in P -1
CELL  0.71073   9.3846   9.7174  12.5603   76.405   84.739   72.696
ZERR     2.00   0.0003   0.0003   0.0004    0.002    0.002    0.002
LATT   1
SFAC  C    H    N    O    BR
UNIT  46   50   4    2    2
MERG   2
SHEL 999 0.800
DFIX     0.820   0.020 O1 H1W
DFIX     0.820   0.020 O1 H2W
FMAP   2
PLAN    5
SIZE     0.060   0.100   0.150
ACTA
BOND   $H
CONF
L.S.   13
WGHT    0.073500    0.235400
FVAR       0.78928
C1    1    0.524131    0.144083    0.362270    11.00000    0.05327    0.04309 =
         0.03981   -0.00973   -0.00483   -0.00316
C2    1    0.679942    0.095512    0.360327    11.00000    0.05229    0.06116 =
         0.05948   -0.01475   -0.00877   -0.00365
AFIX  43
H2    2    0.737938    0.156889    0.364027    11.00000   -1.20000
AFIX   0
C3    1    0.742041   -0.049451    0.352561    11.00000    0.05702    0.07513 =
         0.07181   -0.02476   -0.00805    0.01219
AFIX  43
H3    2    0.845427   -0.087485    0.351080    11.00000   -1.20000
AFIX   0
C4    1    0.654396   -0.140713    0.346861    11.00000    0.08190    0.05095 =
         0.06666   -0.01758   -0.00418    0.00656
AFIX  43
H4    2    0.701419   -0.237757    0.341578    11.00000   -1.20000
AFIX   0
C5    1    0.502214   -0.092951    0.348745    11.00000    0.07600    0.04521 =
         0.05284   -0.00867   -0.00264   -0.00906
AFIX  43
H5    2    0.444441   -0.154618    0.345264    11.00000   -1.20000
AFIX   0
C6    1    0.438329    0.053732    0.356193    11.00000    0.05272    0.04703 =
         0.03447   -0.00090    0.00104   -0.00453
C7    1    0.288822    0.269935    0.371155    11.00000    0.05145    0.04803 =
         0.04914   -0.00708    0.00137   -0.00144
AFIX  43
H7    2    0.202947    0.346616    0.376339    11.00000   -1.20000
AFIX   0
C8    1    0.467333    0.414405    0.374915    11.00000    0.06189    0.04804 =
         0.06895   -0.02047   -0.01125   -0.00579
AFIX  23
H8A   2    0.560228    0.386568    0.413283    11.00000   -1.20000
H8B   2    0.390496    0.474387    0.415439    11.00000   -1.20000
AFIX   0
C9    1    0.484884    0.503935    0.262122    11.00000    0.05366    0.04197 =
         0.06870   -0.01866   -0.00417   -0.01033
C10   1    0.366194    0.566794    0.193737    11.00000    0.05241    0.07383 =
         0.08864    0.00974   -0.00511   -0.01637
AFIX  43
H10   2    0.273040    0.554762    0.217780    11.00000   -1.20000
AFIX   0
C11   1    0.382855    0.647674    0.089735    11.00000    0.07281    0.07423 =
         0.07920    0.00610   -0.00781   -0.02419
AFIX  43
H11   2    0.300776    0.687075    0.044527    11.00000   -1.20000
AFIX   0
C12   1    0.515906    0.671631    0.051177    11.00000    0.07942    0.05817 =
         0.08338   -0.01741    0.01666   -0.02474
C13   1    0.632417    0.610547    0.120946    11.00000    0.07186    0.11546 =
         0.11116   -0.01535    0.01775   -0.05096
AFIX  43
H13   2    0.724602    0.625587    0.097470    11.00000   -1.20000
AFIX   0
C14   1    0.619542    0.528092    0.223990    11.00000    0.05703    0.09208 =
         0.10251   -0.01702   -0.01157   -0.02697
AFIX  43
H14   2    0.702298    0.488140    0.268518    11.00000   -1.20000
AFIX   0
C15   1    0.531616    0.762636   -0.064054    11.00000    0.13951    0.10059 =
         0.09588   -0.00495    0.03667   -0.04874
AFIX 137
H15A  2    0.498482    0.865825   -0.063132    11.00000   -1.50000
H15B  2    0.471892    0.742550   -0.113375    11.00000   -1.50000
H15C  2    0.634343    0.736703   -0.088044    11.00000   -1.50000
AFIX   0
C16   1    0.155793    0.090996    0.350472    11.00000    0.06078    0.06629 =
         0.06024   -0.00385    0.00988   -0.02622
AFIX  23
H16A  2    0.071770    0.144353    0.389839    11.00000   -1.20000
H16B  2    0.173890   -0.013750    0.381814    11.00000   -1.20000
AFIX   0
C17   1    0.119573    0.122652    0.231387    11.00000    0.04810    0.05731 =
         0.06246   -0.01037    0.00545   -0.02240
C18   1    0.177823    0.019709    0.169312    11.00000    0.07984    0.06027 =
         0.08115   -0.02217   -0.01438   -0.00757
AFIX  43
H18   2    0.235893   -0.073884    0.202247    11.00000   -1.20000
AFIX   0
C19   1    0.151872    0.052445    0.059123    11.00000    0.08606    0.09485 =
         0.08522   -0.04525   -0.00123   -0.01744
AFIX  43
H19   2    0.192664   -0.019644    0.018837    11.00000   -1.20000
AFIX   0
C20   1    0.065827    0.191189    0.006308    11.00000    0.06842    0.09213 =
         0.06506   -0.01137   -0.00192   -0.03909
C21   1    0.005353    0.289909    0.069647    11.00000    0.08447    0.06671 =
         0.08100   -0.00036   -0.01725   -0.01951
AFIX  43
H21   2   -0.055409    0.382461    0.037268    11.00000   -1.20000
AFIX   0
C22   1    0.030330    0.258615    0.180615    11.00000    0.07343    0.06431 =
         0.07381   -0.01846   -0.00381   -0.00696
AFIX  43
H22   2   -0.013338    0.329719    0.221255    11.00000   -1.20000
AFIX   0
C23   1    0.043824    0.226704   -0.114615    11.00000    0.11238    0.16539 =
         0.06851   -0.01203   -0.00434   -0.07179
AFIX 137
H23A  2   -0.022206    0.175717   -0.130558    11.00000   -1.50000
H23B  2    0.138366    0.195952   -0.151368    11.00000   -1.50000
H23C  2    0.001191    0.331238   -0.139531    11.00000   -1.50000
AFIX   0
N1    3    0.289746    0.136448    0.362289    11.00000    0.05156    0.05066 =
         0.04562   -0.00535    0.00266   -0.01137
N2    3    0.426722    0.279477    0.371642    11.00000    0.05156    0.04457 =
         0.04677   -0.00948   -0.00547   -0.00208
O1    4   -0.019038    0.530754    0.347440    11.00000    0.10216    0.08148 =
         0.07072   -0.01352   -0.00482   -0.02668
H1W   2   -0.068511    0.490033    0.394830    11.00000   -1.50000
H2W   2    0.016681    0.582278    0.374320    11.00000   -1.50000
BR1   5    0.153630    0.700957    0.470654    11.00000    0.06316    0.06262 =
         0.10102   -0.02491    0.00244   -0.01809
HKLF 4
REM  SA-5 in P -1
REM R1 =  0.0475 for    3144 Fo > 4sig(Fo)  and  0.0687 for all    4342 data
REM    252 parameters refined using      2 restraints
END
WGHT      0.0735      0.2354
REM Highest difference peak  1.151,  deepest hole -0.488,  1-sigma level  0.057
Q1    1   0.1448  0.6295  0.5374  11.00000  0.05    1.15
Q2    1   0.1062  0.6801  0.4280  11.00000  0.05    0.33
Q3    1   0.3747  0.0775  0.3607  11.00000  0.05    0.28
Q4    1   0.1415  0.1378  0.0255  11.00000  0.05    0.25
Q5    1   0.4967  0.2120  0.3742  11.00000  0.05    0.25
;
