# Supplementary material for: Crystal structure of 1,3-bis­(4-methyl­benz­yl)-1H-1,3-benzimidazol-3-ium bromide monohydrate
Source: Acta Crystallogr E Crystallogr Commun. 2015 Jan 1;71(Pt 1):o10–1. doi: 10.1107/S2056989014025857 (PMC4331869; doi:10.1107/S2056989014025857)
Supplement: Supplementary file 2 [file e-71-00o10-Isup2.hkl]

#
# h,k,l, Fc-squared, Fo-squared, sigma(Fo-squared), status flag
#
data_I
_shelx_title ' SA-5 in P -1'
_shelx_refln_list_code          4
_shelx_F_calc_maximum      120.56
_exptl_crystal_F_000       440.00
_reflns_d_resolution_high  0.8001

loop_
 _space_group_symop_operation_xyz
 'x, y, z'
 '-x, -y, -z'

_cell_length_a     9.3846
_cell_length_b     9.7174
_cell_length_c    12.5603
_cell_angle_alpha  76.405
_cell_angle_beta   84.739
_cell_angle_gamma  72.696

_shelx_F_squared_multiplier     1.000

loop_
 _refln_index_h
 _refln_index_k
 _refln_index_l
 _refln_F_squared_calc
 _refln_F_squared_meas
 _refln_F_squared_sigma
 _refln_observed_status
   1   0   0        135.79        168.13         4.69 o
   2   0   0       1655.86       1787.07        18.32 o
   3   0   0       1571.83       1682.32        21.29 o
   4   0   0        218.08        231.41         5.40 o
   5   0   0          4.12         13.98         1.74 o
   6   0   0       1401.64       1363.92        19.23 o
   7   0   0        434.91        463.48         9.43 o
   8   0   0         39.74         49.17         3.92 o
   9   0   0        145.45        131.32         9.71 o
  10   0   0         50.53         53.29         5.78 o
  11   0   0          0.62          0.55         4.52 o
 -10   1   0          5.19          6.20         4.81 o
  -9   1   0          7.17          7.25         4.40 o
  -8   1   0        186.36        197.23         6.15 o
  -7   1   0          3.56          3.47         1.69 o
  -6   1   0          0.78          1.54         1.43 o
  -5   1   0        634.78        614.44         8.64 o
  -4   1   0       1346.59       1395.76        17.43 o
  -3   1   0        114.21         90.23         1.98 o
  -2   1   0       6320.96       6913.79        98.15 o
  -1   1   0        276.03        308.47         8.46 o
   0   1   0          2.37          1.34         0.28 o
   1   1   0         70.91         68.06         1.42 o
   2   1   0         25.01         25.58         0.89 o
   3   1   0       1450.83       1555.22        23.78 o
   4   1   0        757.59        718.23        14.51 o
   5   1   0       4161.61       4502.06        80.73 o
   6   1   0        181.53        177.38         5.96 o
   7   1   0         58.41         44.99         4.89 o
   8   1   0          4.48          0.78         3.33 o
   9   1   0        114.40        109.79         5.14 o
  10   1   0          2.01          2.20         3.26 o
  11   1   0         30.41         31.05         4.59 o
 -10   2   0          4.30          5.99         5.54 o
  -9   2   0         47.75         49.38        12.52 o
  -8   2   0        166.12        160.35         8.67 o
  -7   2   0        249.03        248.50         9.23 o
  -6   2   0        209.22        213.00         4.75 o
  -5   2   0        534.64        559.39         8.49 o
  -4   2   0         40.71         40.98         1.52 o
  -3   2   0        581.32        519.57         5.40 o
  -2   2   0       1572.13       1716.32        16.73 o
  -1   2   0        419.88        479.28         5.58 o
   0   2   0       1483.34       1541.34        12.38 o
   1   2   0      10828.33      11992.68       160.45 o
   2   2   0       4275.80       4979.11        74.22 o
   3   2   0         20.03         15.60         1.45 o
   4   2   0        386.16        355.40         5.67 o
   5   2   0       1087.09       1217.91        25.71 o
   6   2   0         10.52          5.61         2.77 o
   7   2   0        338.58        337.92        18.30 o
   8   2   0        123.08        132.05         6.39 o
   9   2   0          3.90          4.46         4.07 o
  10   2   0         38.74         38.53         9.15 o
  11   2   0         49.17         50.35         4.41 o
  -9   3   0          3.06          5.53         5.67 o
  -8   3   0         18.09         15.73         5.43 o
  -7   3   0        225.80        218.53        13.56 o
  -6   3   0          1.18          1.99         2.84 o
  -5   3   0         32.65         36.27         2.46 o
  -4   3   0       1595.68       1646.34        17.62 o
  -3   3   0       1121.23       1136.55        12.64 o
  -2   3   0        222.03        240.09         3.20 o
  -1   3   0       2622.75       2876.75        26.12 o
   0   3   0        628.84        690.93         6.70 o
   1   3   0        177.46        132.13         1.83 o
   2   3   0       5550.58       5875.11        86.64 o
   3   3   0       2499.00       2593.07        32.79 o
   4   3   0         23.74         24.34         2.34 o
   5   3   0       2778.85       2715.55        35.38 o
   6   3   0        928.14        886.21        20.15 o
   7   3   0        337.18        355.96        10.71 o
   8   3   0         94.26         96.22         8.39 o
   9   3   0        184.17        160.74        10.83 o
  10   3   0         23.98         25.04         4.62 o
  -9   4   0         19.64         25.54         7.14 o
  -8   4   0         36.05         33.49         6.59 o
  -7   4   0          1.89          0.22         3.85 o
  -6   4   0          9.98         11.55         3.74 o
  -5   4   0        910.28        908.60        14.68 o
  -4   4   0         26.98         35.67         2.22 o
  -3   4   0        203.28        163.18         3.27 o
  -2   4   0        445.82        393.00         4.94 o
  -1   4   0         12.21         16.68         1.89 o
   0   4   0        206.61        133.48         2.64 o
   1   4   0       2636.26       2461.01        20.97 o
   2   4   0       2032.93       2113.60        18.21 o
   3   4   0         18.44         29.80         1.27 o
   4   4   0         42.66         80.78         2.77 o
   5   4   0        130.10        140.30         3.50 o
   6   4   0          6.55          2.36         1.45 o
   7   4   0        324.51        278.69         9.22 o
   8   4   0         81.19         80.83         3.59 o
   9   4   0          3.46          8.83         8.35 o
  10   4   0         22.88         10.76         8.35 o
  -8   5   0          0.53          1.91         6.12 o
  -7   5   0         73.91         76.16         6.36 o
  -6   5   0        221.88        221.09         6.48 o
  -5   5   0        150.93        127.60         5.43 o
  -4   5   0          3.19          4.50         1.70 o
  -3   5   0        776.24        800.64        10.54 o
  -2   5   0          2.66          1.83         1.21 o
  -1   5   0         24.94         10.79         1.29 o
   0   5   0       3396.89       3577.88        31.58 o
   1   5   0        424.82        457.49         5.08 o
   2   5   0         55.65         46.63         2.06 o
   3   5   0        412.24        397.35         4.92 o
   4   5   0        683.75        782.96         8.30 o
   5   5   0         85.53         74.19         2.78 o
   6   5   0        824.72        762.64        11.59 o
   7   5   0        811.10        777.63        11.85 o
   8   5   0        104.72         99.63         6.56 o
   9   5   0         29.56         30.96         3.95 o
  10   5   0         16.67         19.32         6.02 o
  11   5   0         19.76         19.75         7.14 o
  -7   6   0          5.34         13.82         5.28 o
  -6   6   0          1.15          2.38         3.43 o
  -5   6   0         69.38         70.85         6.12 o
  -4   6   0        259.37        248.12         6.36 o
  -3   6   0         15.96         16.34         2.69 o
  -2   6   0        418.97        403.87         6.50 o
  -1   6   0        444.19        391.46         5.60 o
   0   6   0          2.94          1.73         1.25 o
   1   6   0        178.13        157.79         3.15 o
   2   6   0        946.93        911.21         9.54 o
   3   6   0        165.48        173.98         3.49 o
   4   6   0        305.65        293.56         4.82 o
   5   6   0        380.97        354.85         6.08 o
   6   6   0        108.80        108.60         7.07 o
   7   6   0        137.25        123.62         8.17 o
   8   6   0         31.10         30.78         3.38 o
   9   6   0        124.57        130.54         7.86 o
  10   6   0         20.84         14.67         4.68 o
  11   6   0         41.00         39.99         5.90 o
  -7   7   0         13.07         14.84         7.24 o
  -6   7   0         57.85         58.58         5.31 o
  -5   7   0         27.75         26.55         4.39 o
  -4   7   0         14.04         16.60         3.00 o
  -3   7   0         81.26         82.77         4.36 o
  -2   7   0        208.27        200.64         6.67 o
  -1   7   0          0.03          0.31         1.84 o
   0   7   0        504.61        502.85         7.08 o
   1   7   0        403.42        393.94         5.19 o
   2   7   0          2.12          2.32         1.79 o
   3   7   0         62.29         62.35         2.90 o
   4   7   0        364.67        351.55         5.80 o
   5   7   0        114.94        118.17         4.23 o
   6   7   0         14.87         19.55         3.58 o
   7   7   0        268.41        280.92         9.19 o
   8   7   0         48.69         38.56         4.56 o
   9   7   0          8.40          7.67         3.61 o
  10   7   0         19.65         27.48         6.07 o
  -5   8   0          3.54          9.03         5.30 o
  -4   8   0         78.69         81.02         6.18 o
  -3   8   0         38.82         38.72         3.89 o
  -2   8   0         87.38         89.91         6.32 o
  -1   8   0         54.25         50.49         3.38 o
   0   8   0         46.85         45.72         2.93 o
   1   8   0         41.44         46.80         3.36 o
   2   8   0        389.78        372.84         6.64 o
   3   8   0        284.85        247.06         7.72 o
   4   8   0          3.38          1.14         2.82 o
   5   8   0        197.78        190.37         6.41 o
   6   8   0         68.53         69.97         5.37 o
   7   8   0         10.63         12.59         4.41 o
   8   8   0         36.18         34.83         5.23 o
   9   8   0         76.37         79.62         7.26 o
  10   8   0         19.82         16.72         4.17 o
  -4   9   0          0.33          4.46         4.50 o
  -3   9   0          3.03          7.54         4.12 o
  -2   9   0         29.10         35.15         6.21 o
  -1   9   0        138.21        130.59         6.27 o
   0   9   0         51.20         63.04         4.71 o
   1   9   0        187.94        179.47         7.83 o
   2   9   0         88.81         92.09         3.93 o
   3   9   0          7.74          8.14         3.26 o
   4   9   0          9.40         10.25         3.41 o
   5   9   0         95.17         99.99         5.93 o
   6   9   0          7.67          7.31         3.01 o
   7   9   0         55.14         60.50         5.57 o
   8   9   0         48.26         60.25         9.03 o
   9   9   0          2.35          1.49         4.61 o
  -3  10   0         53.73         50.95         6.69 o
  -2  10   0          1.40          0.43         6.03 o
  -1  10   0         21.70         22.38         5.47 o
   0  10   0         40.43         45.65         4.88 o
   1  10   0         23.51         24.50         4.87 o
   2  10   0         12.06         22.99         5.62 o
   3  10   0        102.06         96.28         6.69 o
   4  10   0         28.50         28.98         5.82 o
   5  10   0          0.22          7.18         4.64 o
   6  10   0        136.33        143.59         6.88 o
   7  10   0         11.64         12.86         5.40 o
   8  10   0          5.71          0.42         5.86 o
   0  11   0          6.39          0.00         4.80 o
   1  11   0         29.72         41.05         7.79 o
   2  11   0         18.48         25.19         7.25 o
   3  11   0         17.29          8.85         5.46 o
   4  11   0         20.30         36.14         5.86 o
   5  11   0          2.20          1.01         4.52 o
   6  11   0         29.82         22.72         5.36 o
   7  11   0         10.77          8.22         9.23 o
  -6 -11   1          3.26         13.06         5.24 o
  -5 -11   1         31.10         33.79         7.07 o
  -4 -11   1          0.92          5.91         4.86 o
  -3 -11   1          0.80          6.05         5.38 o
  -2 -11   1         36.44         39.28        20.95 o
  -1 -11   1         13.34         30.29        13.48 o
   0 -11   1          0.45          0.00         6.49 o
  -8 -10   1          0.06          0.83         6.01 o
  -7 -10   1         17.36          7.60         5.15 o
  -6 -10   1         44.61         54.07         5.32 o
  -5 -10   1         20.25         21.58         7.04 o
  -4 -10   1         36.47         31.02         5.03 o
  -3 -10   1         50.56         59.31         6.94 o
  -2 -10   1         34.63         56.55         9.47 o
  -1 -10   1          3.38          2.36         5.55 o
   0 -10   1         30.47         38.03         4.77 o
   1 -10   1          7.99         12.05         5.30 o
   2 -10   1          0.04          2.89         6.17 o
  -9  -9   1          0.32          3.62         5.14 o
  -8  -9   1         30.27         30.07         5.78 o
  -7  -9   1          9.66         22.19         5.44 o
  -6  -9   1          1.61          4.23         2.52 o
  -5  -9   1        250.68        244.72         8.09 o
  -4  -9   1          4.13          7.58         3.41 o
  -3  -9   1         98.00        116.54         8.28 o
  -2  -9   1         72.21         65.19         8.43 o
  -1  -9   1         57.62         65.82         5.36 o
   0  -9   1         80.40         91.64         5.37 o
   1  -9   1         80.48         73.91         5.95 o
   2  -9   1         48.48         56.71         5.99 o
   3  -9   1         21.65         22.65         6.58 o
   4  -9   1          0.56          7.19         4.95 o
 -10  -8   1          0.15          1.46         4.18 o
  -9  -8   1         60.89         64.98         5.97 o
  -8  -8   1         17.02         23.44         5.05 o
  -7  -8   1         17.96         14.99         4.76 o
  -6  -8   1          8.40          6.37         4.13 o
  -5  -8   1        387.47        394.68         9.18 o
  -4  -8   1         54.82         54.88         3.60 o
  -3  -8   1        292.12        296.22         7.04 o
  -2  -8   1         41.63         42.97         2.81 o
  -1  -8   1         21.49         31.43         3.01 o
   0  -8   1        226.65        211.03         6.14 o
   1  -8   1         23.04         25.82         3.29 o
   2  -8   1        144.53        144.18         6.72 o
   3  -8   1         27.50         24.99         5.51 o
   4  -8   1         35.99         42.79         4.99 o
   5  -8   1         22.30         32.09         4.78 o
 -10  -7   1         50.06         47.10         8.18 o
  -9  -7   1         24.77         29.98         5.65 o
  -8  -7   1         13.66         12.36         5.03 o
  -7  -7   1        268.22        257.73         9.46 o
  -6  -7   1         26.52         36.19         3.66 o
  -5  -7   1        114.20        104.33         4.71 o
  -4  -7   1        537.83        514.87         8.76 o
  -3  -7   1        137.26        122.53         4.39 o
  -2  -7   1         46.43         41.33         2.38 o
  -1  -7   1         57.19         57.32         2.24 o
   0  -7   1        963.79        911.59        11.72 o
   1  -7   1          9.17         10.74         2.40 o
   2  -7   1        152.28        152.12         4.63 o
   3  -7   1        100.16         97.53         4.48 o
   4  -7   1          0.45          5.75         3.04 o
   5  -7   1          3.09          6.26         4.83 o
   6  -7   1         27.86         34.31         4.53 o
 -11  -6   1         10.55         13.93         5.25 o
 -10  -6   1          0.07          5.32         4.69 o
  -9  -6   1         13.24          8.28         3.23 o
  -8  -6   1         38.72         50.62         4.09 o
  -7  -6   1          1.15          1.94         2.87 o
  -6  -6   1         42.28         47.76         3.85 o
  -5  -6   1        345.24        307.17         4.63 o
  -4  -6   1        240.51        240.13         5.24 o
  -3  -6   1         43.87         46.39         2.97 o
  -2  -6   1        987.03        998.23        10.11 o
  -1  -6   1         13.41          9.77         1.37 o
   0  -6   1          0.08          0.90         1.39 o
   1  -6   1        339.69        332.55         4.78 o
   2  -6   1        211.40        200.30         5.12 o
   3  -6   1          1.97          2.08         1.92 o
   4  -6   1         72.81         69.57         4.51 o
   5  -6   1        139.80        146.71         9.20 o
   6  -6   1         26.18         30.40         4.26 o
   7  -6   1         16.22         10.61         5.26 o
 -11  -5   1          3.57          5.31         5.70 o
 -10  -5   1         96.44         98.77         8.31 o
  -9  -5   1        103.96         85.02         8.18 o
  -8  -5   1        179.08        161.10         4.70 o
  -7  -5   1        257.55        251.60         5.76 o
  -6  -5   1        408.67        395.36         8.38 o
  -5  -5   1        247.04        244.55         5.88 o
  -4  -5   1        857.56        869.78         8.94 o
  -3  -5   1       1062.61        924.68         9.51 o
  -2  -5   1        657.79        633.34         6.64 o
  -1  -5   1          4.10          2.74         1.04 o
   0  -5   1       2098.13       2014.44        17.62 o
   1  -5   1        291.95        250.02         3.76 o
   2  -5   1          5.19          5.10         1.26 o
   3  -5   1        341.02        327.17         5.70 o
   4  -5   1        320.06        342.49         6.47 o
   5  -5   1         11.18         14.38         3.07 o
   6  -5   1         82.31         78.59         4.48 o
   7  -5   1         60.71         56.79         6.10 o
   8  -5   1          0.77          1.13         4.70 o
 -11  -4   1          9.52         12.52         4.66 o
 -10  -4   1          5.71          4.08         3.77 o
  -9  -4   1         12.18         15.59         2.53 o
  -8  -4   1        350.09        322.51         9.09 o
  -7  -4   1         59.68         60.01         2.67 o
  -6  -4   1        114.09        112.92         4.05 o
  -5  -4   1       1475.95       1570.20        21.11 o
  -4  -4   1        408.66        349.28         6.25 o
  -3  -4   1        557.98        540.47         6.23 o
  -2  -4   1       1061.09       1155.32        10.65 o
  -1  -4   1        585.64        569.57         5.82 o
   0  -4   1        171.52        214.35         3.35 o
   1  -4   1        311.15        336.55         4.12 o
   2  -4   1       2073.87       2174.02        19.94 o
   3  -4   1        401.86        361.04         5.38 o
   4  -4   1         20.42         19.75         1.94 o
   5  -4   1        375.45        361.38         6.87 o
   6  -4   1         12.82         17.28         3.98 o
   7  -4   1          5.01          3.95         3.84 o
   8  -4   1         10.85         17.32         4.71 o
   9  -4   1         45.01         49.18         7.91 o
 -11  -3   1         20.19         18.78         4.01 o
 -10  -3   1         19.11         23.28         3.37 o
  -9  -3   1        196.13        197.96         6.55 o
  -8  -3   1        118.44        102.03         3.66 o
  -7  -3   1         47.30         38.19         2.44 o
  -6  -3   1          6.86          7.90         1.18 o
  -5  -3   1        674.74        676.09         8.19 o
  -4  -3   1         23.83         25.95         1.65 o
  -3  -3   1       1301.91       1407.62        16.66 o
  -2  -3   1       1391.68       1188.16        12.96 o
  -1  -3   1        725.32        624.34         6.94 o
   0  -3   1        400.84        426.36         5.56 o
   1  -3   1       2570.61       2503.67        24.94 o
   2  -3   1        321.89        251.48         3.47 o
   3  -3   1        136.95        157.73         2.99 o
   4  -3   1        820.54        871.21        10.15 o
   5  -3   1         11.25          8.15         1.07 o
   6  -3   1          1.05          2.85         2.34 o
   7  -3   1        180.43        184.90         7.39 o
   8  -3   1         75.98         98.06         7.84 o
   9  -3   1          0.13          0.00         5.36 o
 -11  -2   1         17.36         12.68         4.17 o
 -10  -2   1         71.20         66.32         5.00 o
  -9  -2   1         14.53         11.05         2.17 o
  -8  -2   1         41.70         50.45         6.75 o
  -7  -2   1        794.85        788.23        17.76 o
  -6  -2   1        125.83         87.32         5.04 o
  -5  -2   1        487.86        517.63         8.14 o
  -4  -2   1       7978.08       8570.34        95.27 o
  -3  -2   1       2674.14       2706.72        28.11 o
  -2  -2   1       1446.68       1421.89        17.88 o
  -1  -2   1        892.48        993.77        12.14 o
   0  -2   1       2642.33       2761.49        21.83 o
   1  -2   1          4.73          0.87         0.62 o
   2  -2   1       6815.68       7649.42        71.16 o
   3  -2   1       1064.37       1024.70        10.44 o
   4  -2   1        802.87        804.59         9.92 o
   5  -2   1        364.96        362.42         6.31 o
   6  -2   1        536.80        530.96         8.56 o
   7  -2   1        124.02        120.21         5.69 o
   8  -2   1          1.17          3.01         4.07 o
   9  -2   1         88.87        104.19         7.81 o
  10  -2   1          2.58          5.01         5.61 o
 -11  -1   1         11.66          6.78         4.47 o
 -10  -1   1         12.01         13.06         4.49 o
  -9  -1   1        104.35        106.23         5.70 o
  -8  -1   1        132.59        136.08         4.18 o
  -7  -1   1          0.85          0.84         1.38 o
  -6  -1   1        114.14        115.97         5.56 o
  -5  -1   1        446.01        397.08         8.15 o
  -4  -1   1        561.96        496.96         8.58 o
  -3  -1   1       2055.62       2335.81        27.29 o
  -2  -1   1       1075.63       1228.56        13.89 o
  -1  -1   1        493.12        525.26        11.62 o
   0  -1   1        200.20        223.34         2.50 o
   1  -1   1       5114.15       5723.31       120.47 o
   2  -1   1       3271.86       3473.19        38.10 o
   3  -1   1        135.89        146.64         2.93 o
   4  -1   1         96.10         93.26         2.68 o
   5  -1   1        428.96        381.85         6.01 o
   6  -1   1         49.92         50.37         2.33 o
   7  -1   1        633.44        620.88        10.47 o
   8  -1   1          5.59          2.95         2.39 o
   9  -1   1        121.91        111.44         7.58 o
  10  -1   1          5.99          1.64         4.76 o
 -11   0   1          3.78          2.86         4.77 o
 -10   0   1         40.97         38.14        11.24 o
  -9   0   1         31.51         33.59         4.34 o
  -8   0   1         80.11         67.58         5.00 o
  -7   0   1        477.04        491.27         8.38 o
  -6   0   1       1082.13       1063.80        15.45 o
  -5   0   1         15.55         37.42         2.57 o
  -4   0   1         71.83         94.32         2.38 o
  -3   0   1       4369.42       4765.16        61.06 o
  -2   0   1       5059.64       5632.25        68.64 o
  -1   0   1       1514.04       1612.48        21.73 o
   0   0   1       3550.99       3160.83        42.49 o
   1   0   1       1082.28       1119.41        13.71 o
   2   0   1        362.24        437.09         5.35 o
   3   0   1       1209.73       1239.14        15.73 o
   4   0   1       1836.22       1945.41        26.95 o
   5   0   1        136.16        153.35         3.58 o
   6   0   1         41.68         43.07         2.39 o
   7   0   1        848.04        819.14        15.53 o
   8   0   1         16.14         21.10         2.62 o
   9   0   1         26.71         35.47         6.34 o
  10   0   1         45.30         51.19         5.38 o
  11   0   1          3.54          3.55         5.06 o
 -10   1   1         14.53         18.50         5.37 o
  -9   1   1          2.38          4.57         4.35 o
  -8   1   1        255.30        234.91        10.59 o
  -7   1   1         80.10         91.83         4.62 o
  -6   1   1         29.34         29.04         2.37 o
  -5   1   1        268.64        256.25         5.08 o
  -4   1   1       1998.10       2129.40        26.15 o
  -3   1   1         59.37         60.69         1.54 o
  -2   1   1       7534.14       8174.17        92.97 o
  -1   1   1       9199.88      10148.33       119.21 o
   0   1   1        718.14        757.61         9.12 o
   1   1   1         66.92         48.60         1.30 o
   2   1   1      11263.47      12543.33       160.95 o
   3   1   1       3760.32       4223.57        67.93 o
   4   1   1         10.91          9.06         1.93 o
   5   1   1       2098.71       2119.29        36.10 o
   6   1   1        252.97        252.03         8.96 o
   7   1   1        137.22        134.31         8.11 o
   8   1   1        188.60        181.35         8.87 o
   9   1   1        132.60        134.43         4.94 o
  10   1   1         17.07         20.29         3.54 o
  11   1   1         12.28         13.07         6.26 o
 -10   2   1         17.02         12.97         5.98 o
  -9   2   1         51.90         60.47         7.06 o
  -8   2   1        223.31        211.22         9.51 o
  -7   2   1         86.82         95.71         7.30 o
  -6   2   1        190.65        175.92         6.21 o
  -5   2   1        368.01        371.54         8.11 o
  -4   2   1        331.46        364.22         5.17 o
  -3   2   1       1086.65       1005.05        10.12 o
  -2   2   1       3262.51       3568.16        35.95 o
  -1   2   1        725.65        746.40         6.96 o
   0   2   1       1203.96       1305.71        11.39 o
   1   2   1       2606.13       2865.35        28.85 o
   2   2   1       1378.14       1333.74        14.03 o
   3   2   1       3119.32       3134.29        37.90 o
   4   2   1        807.82        761.16        15.39 o
   5   2   1        246.50        268.89         8.88 o
   6   2   1         10.07          3.43         2.97 o
   7   2   1        194.12        179.46         6.85 o
   8   2   1        245.19        245.91        10.33 o
   9   2   1          0.90          3.74         3.85 o
  10   2   1         22.86         14.45         8.35 o
  11   2   1         24.58          9.63         8.35 o
  -9   3   1         12.58          6.05         5.48 o
  -8   3   1          2.87          1.32         4.82 o
  -7   3   1        213.71        210.90        10.03 o
  -6   3   1          2.31          0.19         3.59 o
  -5   3   1         37.61         37.59         2.54 o
  -4   3   1       1002.16        988.04        10.37 o
  -3   3   1       2408.02       2596.66        25.41 o
  -2   3   1         10.53          9.23         0.82 o
  -1   3   1       2318.51       2322.85        22.58 o
   0   3   1         15.13         16.81         0.98 o
   1   3   1       1252.70       1399.34        11.74 o
   2   3   1       4324.05       4586.21        63.62 o
   3   3   1       5501.34       5657.75        66.17 o
   4   3   1       1208.66       1357.76        18.33 o
   5   3   1         52.20         58.18         4.00 o
   6   3   1        447.86        484.92        12.56 o
   7   3   1        328.50        341.91        14.35 o
   8   3   1        200.19        191.07         9.66 o
   9   3   1        129.95        152.86         7.87 o
  10   3   1         57.66         60.85         7.22 o
  11   3   1          3.45         15.25         8.35 o
  -9   4   1         13.25          5.16         6.54 o
  -8   4   1         41.57         35.46         6.75 o
  -7   4   1         59.06         70.02         7.17 o
  -6   4   1         24.23         36.45         5.40 o
  -5   4   1       1055.65       1043.98        16.31 o
  -4   4   1          3.10          3.25         1.16 o
  -3   4   1         15.86         25.53         1.76 o
  -2   4   1        810.42        800.48         8.60 o
  -1   4   1        439.11        472.80         6.01 o
   0   4   1        239.77        161.04         3.04 o
   1   4   1       1994.21       1908.92        15.65 o
   2   4   1        698.84        662.57         6.21 o
   3   4   1        494.45        625.27         6.83 o
   4   4   1       3125.51       3197.51        40.51 o
   5   4   1        230.70        177.30         3.77 o
   6   4   1        213.79        233.88         6.45 o
   7   4   1        702.15        656.55        19.05 o
   8   4   1        136.18        132.63         9.87 o
   9   4   1         77.98         65.82        13.72 o
  10   4   1         15.34         16.88         4.75 o
  11   4   1         14.41         14.93         7.06 o
  -8   5   1          0.58          7.36         6.56 o
  -7   5   1         52.35         61.26         7.67 o
  -6   5   1        262.77        281.34         7.17 o
  -5   5   1         85.27         84.91         4.57 o
  -4   5   1         55.02         45.91         2.93 o
  -3   5   1        536.85        506.09         8.02 o
  -2   5   1        399.42        438.73         5.77 o
  -1   5   1        282.14        211.76         3.49 o
   0   5   1       2616.46       2571.87        23.28 o
   1   5   1        951.03        996.42         9.23 o
   2   5   1        199.13        190.75         2.83 o
   3   5   1        390.72        304.78         3.92 o
   4   5   1       1131.18       1202.13        11.81 o
   5   5   1          6.38          6.22         1.68 o
   6   5   1         49.20         41.73         2.46 o
   7   5   1        135.10        137.11         5.70 o
   8   5   1         34.88         50.69         8.75 o
   9   5   1         93.36         86.04         8.75 o
  10   5   1         51.76         58.29         4.95 o
  11   5   1         11.28          3.47         2.95 o
  -8   6   1         13.68          7.50         7.43 o
  -7   6   1          3.56          8.87         6.85 o
  -6   6   1          4.25          3.99         3.41 o
  -5   6   1          2.38          3.82         3.17 o
  -4   6   1        411.39        384.70         7.85 o
  -3   6   1          9.97          7.50         2.16 o
  -2   6   1        234.13        221.54         6.15 o
  -1   6   1        672.44        680.51         7.76 o
   0   6   1          1.74          1.39         1.37 o
   1   6   1         21.94         13.91         1.35 o
   2   6   1        461.85        452.52         5.39 o
   3   6   1        325.35        367.26         5.17 o
   4   6   1        128.11        108.32         2.60 o
   5   6   1        851.80        801.20        10.39 o
   6   6   1        423.58        420.99         7.98 o
   7   6   1         12.25          9.82         2.19 o
   8   6   1         65.23         69.79         3.47 o
   9   6   1        130.69        136.45        11.88 o
  10   6   1         14.78         14.30         4.85 o
  11   6   1         16.98         13.04         4.46 o
  -7   7   1          1.08          0.00         6.97 o
  -6   7   1         60.37         65.86         5.52 o
  -5   7   1         30.22         33.86         4.56 o
  -4   7   1          9.87         11.46         2.91 o
  -3   7   1        218.68        204.74         6.23 o
  -2   7   1        286.71        276.32         5.79 o
  -1   7   1        316.87        318.13         6.26 o
   0   7   1        157.89        148.77         3.35 o
   1   7   1        393.94        367.32         5.41 o
   2   7   1        156.66        153.20         3.19 o
   3   7   1        317.27        268.91         5.40 o
   4   7   1        382.17        361.65         5.92 o
   5   7   1        171.53        163.31         4.29 o
   6   7   1          3.05          0.46         3.43 o
   7   7   1         87.91         96.28         5.78 o
   8   7   1         68.20         63.39         5.52 o
   9   7   1         21.34         15.47         4.03 o
  10   7   1         48.78         50.25        10.43 o
  11   7   1         10.39          5.84         5.20 o
  -6   8   1          4.57          2.72         5.23 o
  -5   8   1          0.83          4.70         4.41 o
  -4   8   1        127.04        138.58         8.13 o
  -3   8   1         59.89         57.04         4.33 o
  -2   8   1         12.40         14.30         4.14 o
  -1   8   1        259.48        249.78         6.45 o
   0   8   1          7.19          5.71         2.13 o
   1   8   1         35.47         40.09         2.81 o
   2   8   1        912.84        884.82        10.98 o
   3   8   1        208.16        203.48         5.52 o
   4   8   1        186.02        172.59         5.11 o
   5   8   1        193.66        177.17         8.46 o
   6   8   1        135.49        141.36         9.27 o
   7   8   1         56.59         44.66         5.27 o
   8   8   1         29.06         28.20         4.81 o
   9   8   1         28.98         30.47         5.80 o
  10   8   1         40.85         29.72         4.31 o
  -4   9   1          0.21          6.58         4.80 o
  -3   9   1          5.45          8.87         5.64 o
  -2   9   1         18.41         19.99         4.89 o
  -1   9   1        176.17        152.56         6.79 o
   0   9   1         19.57         21.81         3.96 o
   1   9   1         57.75         65.47         4.78 o
   2   9   1         73.73         62.55         3.45 o
   3   9   1          3.08          2.20         2.61 o
   4   9   1         43.39         42.46         4.82 o
   5   9   1         20.78         14.47         3.83 o
   6   9   1         23.60         18.84         2.83 o
   7   9   1         54.68         56.13         6.21 o
   8   9   1         63.58         71.37         6.53 o
   9   9   1          0.36          4.80         4.96 o
  -3  10   1         76.10         73.98         9.07 o
  -2  10   1          4.39          1.13         6.26 o
  -1  10   1          7.74         10.77         5.11 o
   0  10   1         73.04         67.45         6.30 o
   1  10   1         33.88         47.22         8.56 o
   2  10   1          0.60          0.00         3.71 o
   3  10   1        148.07        161.07        10.89 o
   4  10   1        158.03        157.85         8.00 o
   5  10   1          0.07          2.15         4.18 o
   6  10   1         39.81         46.57         4.59 o
   7  10   1         51.02         54.21         6.14 o
   8  10   1         11.02         16.30         6.13 o
   9  10   1          4.03          0.00         6.74 o
  -1  11   1         28.17         36.44         6.40 o
   0  11   1          6.29          1.67         4.94 o
   1  11   1         27.38         36.62        13.64 o
   2  11   1         18.14         23.79        11.32 o
   3  11   1          7.50          4.20         5.38 o
   4  11   1         13.64         17.79         5.12 o
   5  11   1         60.16         60.81         6.05 o
   6  11   1          2.19          6.00         4.28 o
   7  11   1          0.08          1.27         6.56 o
  -5 -11   2         22.27         17.80         6.02 o
  -4 -11   2          5.93         13.80         4.91 o
  -3 -11   2          0.21          9.15         5.75 o
  -2 -11   2         25.40         32.21         7.93 o
  -1 -11   2         10.80         27.34        12.68 o
  -7 -10   2         14.66         13.53         6.19 o
  -6 -10   2          0.99          2.16         4.03 o
  -5 -10   2         36.48         36.25         5.49 o
  -4 -10   2         18.00         23.61         5.11 o
  -3 -10   2         38.38         37.09         6.45 o
  -2 -10   2         35.66         46.58         6.63 o
  -1 -10   2          5.60          9.73         6.67 o
   0 -10   2         27.57         18.04         5.74 o
   1 -10   2         30.21         35.74        11.67 o
   2 -10   2         10.83          6.76         5.93 o
  -9  -9   2          0.06          1.80         5.55 o
  -8  -9   2         30.49         17.70         5.75 o
  -7  -9   2         75.98         85.41         6.66 o
  -6  -9   2          2.70          1.97         3.32 o
  -5  -9   2         38.47         35.85         4.74 o
  -4  -9   2        126.28        129.28         5.97 o
  -3  -9   2         46.54         59.10         4.95 o
  -2  -9   2         44.35         33.08         5.37 o
  -1  -9   2         29.20         32.05         4.75 o
   0  -9   2         16.90         14.39         4.36 o
   1  -9   2         11.39         19.25         5.17 o
   2  -9   2        110.47        119.58         8.18 o
   3  -9   2          1.46          7.06         4.81 o
   4  -9   2          0.04          3.66         4.14 o
  -9  -8   2         24.54         19.42         5.20 o
  -8  -8   2          5.56          8.28         4.90 o
  -7  -8   2          9.23          8.13         4.77 o
  -6  -8   2        108.14         96.87         4.66 o
  -5  -8   2          2.03          3.78         2.67 o
  -4  -8   2        183.83        185.19         6.13 o
  -3  -8   2        303.89        274.69         7.05 o
  -2  -8   2         24.69         27.16         2.68 o
  -1  -8   2         80.56         95.04         3.81 o
   0  -8   2        189.41        175.57         5.88 o
   1  -8   2         25.11         23.18         3.67 o
   2  -8   2        166.27        171.79         7.53 o
   3  -8   2         12.40         14.70         4.72 o
   4  -8   2         13.39         14.12         3.84 o
   5  -8   2         40.57         49.82         5.29 o
 -10  -7   2         31.42         26.20         4.36 o
  -9  -7   2          7.01          5.23         4.26 o
  -8  -7   2          0.37          1.87         4.13 o
  -7  -7   2        228.21        244.38         9.56 o
  -6  -7   2        345.20        346.70         8.77 o
  -5  -7   2          9.90          7.74         2.28 o
  -4  -7   2        212.87        212.72         5.56 o
  -3  -7   2        134.60        135.55         5.06 o
  -2  -7   2         47.29         49.06         2.69 o
  -1  -7   2        168.43        149.40         4.18 o
   0  -7   2        334.63        339.18         6.10 o
   1  -7   2        126.92        134.24         4.59 o
   2  -7   2        110.17        100.98         5.02 o
   3  -7   2        110.01        115.90         4.55 o
   4  -7   2          1.30          0.82         2.19 o
   5  -7   2         14.77         12.17         4.05 o
   6  -7   2          7.22         14.24         4.28 o
 -10  -6   2          0.24          6.13         5.70 o
  -9  -6   2         49.60         43.68         4.26 o
  -8  -6   2        151.03        150.72         9.24 o
  -7  -6   2          8.13          4.97         3.49 o
  -6  -6   2         19.16         16.12         3.58 o
  -5  -6   2        141.36        137.35         4.35 o
  -4  -6   2         37.38         35.08         2.59 o
  -3  -6   2         41.74         37.37         2.73 o
  -2  -6   2       1389.65       1422.59        13.38 o
  -1  -6   2        560.86        518.83         6.34 o
   0  -6   2         11.48         14.12         1.54 o
   1  -6   2        110.74        109.94         3.29 o
   2  -6   2        145.54        138.82         4.47 o
   3  -6   2          5.78          5.22         2.06 o
   4  -6   2          1.08          2.16         2.25 o
   5  -6   2        208.02        202.92        14.48 o
   6  -6   2         22.27         32.17         5.82 o
   7  -6   2          6.32         16.55        10.71 o
 -11  -5   2          5.57          3.53         6.10 o
 -10  -5   2         31.97         32.18         5.20 o
  -9  -5   2          3.94          8.93         4.16 o
  -8  -5   2        150.95        138.99         5.82 o
  -7  -5   2        139.16        152.82         6.01 o
  -6  -5   2        273.86        269.40         7.32 o
  -5  -5   2        165.69        180.99        10.75 o
  -4  -5   2        161.63        156.39         3.66 o
  -3  -5   2        407.07        361.36         5.55 o
  -2  -5   2        918.99        888.32         9.02 o
  -1  -5   2          0.96          0.83         0.99 o
   0  -5   2         36.32         29.57         1.55 o
   1  -5   2        286.22        270.73         4.40 o
   2  -5   2         10.46          9.56         1.43 o
   3  -5   2        164.99        150.44         4.37 o
   4  -5   2        792.52        754.66         9.65 o
   5  -5   2         24.28         19.50         3.23 o
   6  -5   2         12.85         11.52         3.15 o
   7  -5   2         61.03         65.72         6.23 o
   8  -5   2          5.81          6.81         5.00 o
 -11  -4   2         24.63         38.69         6.58 o
 -10  -4   2         76.59         75.68         5.88 o
  -9  -4   2          7.11          3.46         4.22 o
  -8  -4   2        300.61        277.17         6.56 o
  -7  -4   2        247.34        215.80         5.25 o
  -6  -4   2         79.14         76.35         3.31 o
  -5  -4   2        494.71        486.44         8.29 o
  -4  -4   2        752.27        650.61         7.47 o
  -3  -4   2        553.93        524.57         7.25 o
  -2  -4   2        650.94        673.21         6.88 o
  -1  -4   2       2587.98       2684.79        21.95 o
   0  -4   2        448.70        388.86         4.67 o
   1  -4   2         13.66         16.81         1.27 o
   2  -4   2       2021.67       2098.50        20.70 o
   3  -4   2        448.06        414.68         5.92 o
   4  -4   2          0.30          2.64         1.64 o
   5  -4   2         36.61         30.19         2.65 o
   6  -4   2        100.76        111.67         6.39 o
   7  -4   2          0.10          1.39         3.76 o
   8  -4   2          4.61          8.24         4.45 o
   9  -4   2         32.89         32.84         7.01 o
 -11  -3   2          4.06          6.90         4.66 o
 -10  -3   2          0.13          3.48         5.70 o
  -9  -3   2        169.14        163.16         6.83 o
  -8  -3   2          1.91          3.33         2.62 o
  -7  -3   2          3.82          0.68         1.54 o
  -6  -3   2        459.08        450.28         7.10 o
  -5  -3   2        409.09        351.29         6.28 o
  -4  -3   2        162.83        173.05         3.95 o
  -3  -3   2       1359.82       1433.72        12.43 o
  -2  -3   2        493.17        417.13         4.70 o
  -1  -3   2         82.52         67.00         1.70 o
   0  -3   2       1175.88       1277.07        13.00 o
   1  -3   2       1176.91       1119.54        10.05 o
   2  -3   2        144.76        109.88         2.35 o
   3  -3   2         77.00        104.57         2.52 o
   4  -3   2        390.76        385.02         5.87 o
   5  -3   2        281.01        264.77         4.07 o
   6  -3   2          0.72          0.57         2.29 o
   7  -3   2        196.30        208.05         7.87 o
   8  -3   2         80.02         87.92         5.97 o
   9  -3   2          0.02          7.14         5.61 o
 -11  -2   2         17.34         14.29         4.98 o
 -10  -2   2         57.20         55.38         5.46 o
  -9  -2   2         47.10         38.54         3.68 o
  -8  -2   2          1.83          2.73         2.07 o
  -7  -2   2        610.79        612.98         8.42 o
  -6  -2   2        773.20        783.60        10.16 o
  -5  -2   2         67.66         92.07         2.84 o
  -4  -2   2        411.31        411.13         6.49 o
  -3  -2   2        468.77        409.66         6.42 o
  -2  -2   2          0.24          5.17         0.83 o
  -1  -2   2        823.21        782.18         7.70 o
   0  -2   2       5461.92       5722.62        50.03 o
   1  -2   2       3351.69       3234.95        28.96 o
   2  -2   2         61.14         80.20         2.02 o
   3  -2   2       1621.46       1724.68        17.05 o
   4  -2   2          3.23          8.52         1.08 o
   5  -2   2          8.31          6.44         1.78 o
   6  -2   2        288.83        284.20         6.66 o
   7  -2   2        122.67        124.23         5.07 o
   8  -2   2          1.12          2.46         3.20 o
   9  -2   2         53.15         58.67        15.01 o
  10  -2   2          6.22          2.79         5.64 o
 -11  -1   2         12.06         19.42         5.62 o
 -10  -1   2          4.63          5.72         4.82 o
  -9  -1   2         79.12         77.56         5.81 o
  -8  -1   2        269.82        248.37         6.51 o
  -7  -1   2          1.54          0.06         1.27 o
  -6  -1   2         56.89         67.41         2.83 o
  -5  -1   2        985.88        913.64        13.21 o
  -4  -1   2        687.03        617.47         8.87 o
  -3  -1   2         10.39         15.89         1.23 o
  -2  -1   2       3960.58       4297.98        49.90 o
  -1  -1   2      10339.79      10765.27       105.31 o
   0  -1   2       1252.05       1534.26        12.00 o
   1  -1   2       1503.82       1603.15        15.57 o
   2  -1   2        569.37        610.53         8.02 o
   3  -1   2          9.28         21.52         1.16 o
   4  -1   2        749.48        749.83        12.24 o
   5  -1   2       1752.77       1851.64        23.24 o
   6  -1   2        433.37        427.18         6.90 o
   7  -1   2        181.79        171.20         4.58 o
   8  -1   2         14.94         18.34         4.07 o
   9  -1   2         68.53         71.22         6.05 o
  10  -1   2          0.04          3.07         4.66 o
 -11   0   2          0.00          4.45         5.54 o
 -10   0   2         27.98         30.44         5.22 o
  -9   0   2         29.89         29.52         4.54 o
  -8   0   2        123.50        108.13         5.31 o
  -7   0   2        153.54        152.78         3.75 o
  -6   0   2        965.02        961.59        13.70 o
  -5   0   2         27.69         21.10         2.11 o
  -4   0   2          6.83          6.32         1.08 o
  -3   0   2       3516.57       3778.74        39.44 o
  -2   0   2        234.12        229.78         3.92 o
  -1   0   2        912.01       1051.37        10.29 o
   0   0   2        803.65        812.89         6.88 o
   1   0   2       3035.12       3309.33        36.05 o
   2   0   2          0.05          0.28         0.62 o
   3   0   2       1150.94       1185.01        14.74 o
   4   0   2       1905.49       1956.36        23.87 o
   5   0   2         10.32         19.24         1.43 o
   6   0   2          3.50          5.29         1.41 o
   7   0   2        309.91        312.22         5.38 o
   8   0   2         29.80         36.39         3.05 o
   9   0   2         71.51         62.79         4.90 o
  10   0   2         56.46         67.14         5.84 o
  11   0   2         11.46         16.60         5.16 o
 -10   1   2          9.58          0.00         5.09 o
  -9   1   2          7.91         12.77         4.75 o
  -8   1   2        352.06        363.41        11.44 o
  -7   1   2        133.46        136.97         5.11 o
  -6   1   2         82.69         85.26         3.15 o
  -5   1   2        439.08        428.27         7.07 o
  -4   1   2        703.27        682.96         8.16 o
  -3   1   2        540.67        498.40         5.93 o
  -2   1   2       1227.39       1295.97        13.96 o
  -1   1   2       6741.15       7607.73        86.02 o
   0   1   2        209.89        228.49         2.80 o
   1   1   2       1736.57       1874.91        23.73 o
   2   1   2       3690.49       4138.14        65.90 o
   3   1   2       3006.31       3250.61        62.62 o
   4   1   2          4.65          6.17         1.22 o
   5   1   2       1015.71       1049.09        23.89 o
   6   1   2        607.66        630.03        16.57 o
   7   1   2         78.37         82.44         6.28 o
   8   1   2        237.32        223.82         9.74 o
   9   1   2         15.57         14.90         2.50 o
  10   1   2         43.66         45.07         4.17 o
  11   1   2          1.66          1.99         3.72 o
 -10   2   2          2.45          5.37         5.74 o
  -9   2   2         46.41         46.94         6.33 o
  -8   2   2         32.65         42.93         7.38 o
  -7   2   2         63.84         67.54         6.42 o
  -6   2   2        280.35        286.60         9.14 o
  -5   2   2        422.17        423.98         8.99 o
  -4   2   2         42.25         56.37         2.48 o
  -3   2   2        940.70       1002.58        11.14 o
  -2   2   2       1145.37       1072.01        12.82 o
  -1   2   2       8147.11       9333.87        82.42 o
   0   2   2       9625.00      10879.16       101.61 o
   1   2   2        183.53        199.80         3.33 o
   2   2   2       4239.90       4803.65        70.66 o
   3   2   2       1108.49       1177.71        18.16 o
   4   2   2       1344.85       1351.16        19.23 o
   5   2   2        177.58        169.03         6.51 o
   6   2   2         74.07         62.97         4.46 o
   7   2   2         29.67         32.95         4.93 o
   8   2   2        853.78        835.01        22.19 o
   9   2   2         39.22         26.75         5.55 o
  10   2   2         40.61         46.34         6.65 o
  11   2   2         23.48         26.58         6.02 o
  -9   3   2          8.22          4.71         5.48 o
  -8   3   2        105.82        116.46         8.75 o
  -7   3   2         76.66         78.79         6.73 o
  -6   3   2        631.81        622.92        16.06 o
  -5   3   2        103.43        106.44         2.74 o
  -4   3   2        707.41        636.75         9.08 o
  -3   3   2       1845.95       1978.81        24.36 o
  -2   3   2        283.61        315.28         4.07 o
  -1   3   2         18.70         14.80         0.91 o
   0   3   2       8850.63       9390.09        91.25 o
   1   3   2        594.56        585.13         5.77 o
   2   3   2        530.63        479.53         6.71 o
   3   3   2        449.38        396.62         5.67 o
   4   3   2       1090.87       1253.99        17.40 o
   5   3   2        330.73        324.39         6.25 o
   6   3   2       1201.28       1189.77        27.85 o
   7   3   2        230.88        243.85         8.42 o
   8   3   2          0.35          0.35         3.33 o
   9   3   2         74.80         74.79         7.49 o
  10   3   2         23.87         29.86         6.17 o
  11   3   2          0.27          2.41         8.19 o
  -9   4   2          1.38          5.83         6.52 o
  -8   4   2         93.41        103.00         8.87 o
  -7   4   2          0.98          0.00         5.09 o
  -6   4   2         28.35         27.81         5.09 o
  -5   4   2        318.24        330.80         7.69 o
  -4   4   2         42.74         47.31         2.79 o
  -3   4   2         93.84         94.99         3.24 o
  -2   4   2        398.24        338.71         4.68 o
  -1   4   2       1223.52       1326.31        12.73 o
   0   4   2         48.08         58.12         1.92 o
   1   4   2       1714.70       1651.84        15.07 o
   2   4   2        376.03        354.48         4.19 o
   3   4   2        592.39        737.01         8.77 o
   4   4   2        970.88        988.37        12.78 o
   5   4   2        868.00        867.65        11.58 o
   6   4   2        256.48        256.37         4.72 o
   7   4   2        223.28        212.68        26.17 o
   8   4   2         34.40         38.19         6.22 o
   9   4   2        129.64        125.96         7.71 o
  10   4   2          2.04          2.65         4.99 o
  11   4   2         65.44         57.53         8.19 o
  -8   5   2          1.58          4.94         6.52 o
  -7   5   2         73.15         77.78        12.99 o
  -6   5   2        240.22        235.53         9.58 o
  -5   5   2        165.49        169.32         6.65 o
  -4   5   2         18.89         20.84         2.47 o
  -3   5   2        530.75        510.14         7.56 o
  -2   5   2        454.73        527.02         6.33 o
  -1   5   2        137.63        120.82         2.78 o
   0   5   2       1092.85        939.09         9.80 o
   1   5   2       2222.39       2426.35        22.18 o
   2   5   2         17.36         10.76         1.19 o
   3   5   2        906.75        878.76         8.62 o
   4   5   2        602.24        527.13         6.10 o
   5   5   2         69.94         91.41         3.37 o
   6   5   2        234.72        211.57         5.09 o
   7   5   2        236.07        229.62         5.09 o
   8   5   2        177.24        158.29        16.37 o
   9   5   2         79.34         68.08         4.48 o
  10   5   2         42.28         54.16         8.33 o
  11   5   2         10.24         11.40         7.87 o
  -8   6   2         20.39         13.00         7.49 o
  -7   6   2         18.42         21.27         7.51 o
  -6   6   2          0.08          1.51         3.70 o
  -5   6   2         24.40         27.62         4.37 o
  -4   6   2        428.81        410.90         8.27 o
  -3   6   2         35.74         31.66         4.44 o
  -2   6   2        590.26        507.67         7.66 o
  -1   6   2       1561.53       1536.27        15.62 o
   0   6   2        183.43        176.59         3.21 o
   1   6   2         40.05         29.90         1.70 o
   2   6   2        356.52        314.11         4.17 o
   3   6   2        506.92        498.77         6.58 o
   4   6   2          6.61          3.22         1.09 o
   5   6   2        813.74        779.96        10.17 o
   6   6   2        395.56        395.90         7.53 o
   7   6   2          1.83          0.02         1.96 o
   8   6   2         74.67         79.62         6.99 o
   9   6   2         75.59         83.61         6.57 o
  10   6   2         13.37         10.56         4.26 o
  11   6   2          7.34         14.98         4.36 o
  -7   7   2          0.16          5.33         7.53 o
  -6   7   2         64.00         60.98         6.12 o
  -5   7   2         27.93         34.60         5.29 o
  -4   7   2         15.74         16.98         3.11 o
  -3   7   2        103.20        113.19         5.26 o
  -2   7   2          5.29          5.72         2.50 o
  -1   7   2        221.11        255.73         5.05 o
   0   7   2         17.12         13.65         1.84 o
   1   7   2        350.45        339.92         5.18 o
   2   7   2        186.02        202.52         3.65 o
   3   7   2        415.76        384.90         6.52 o
   4   7   2        199.57        175.92         4.00 o
   5   7   2        179.31        173.40         3.76 o
   6   7   2          0.14          0.84         2.70 o
   7   7   2         48.22         50.98         4.24 o
   8   7   2        216.42        193.44         7.45 o
   9   7   2          3.64          2.89         2.91 o
  10   7   2         11.55          7.67         5.46 o
  11   7   2         23.02         19.50         5.38 o
  -6   8   2         31.22         36.96         6.21 o
  -5   8   2          0.20          0.00         4.96 o
  -4   8   2         62.11         64.78         5.52 o
  -3   8   2        173.04        201.80         8.60 o
  -2   8   2         14.47         11.74         3.43 o
  -1   8   2        480.19        430.52         8.08 o
   0   8   2        344.75        338.18         6.21 o
   1   8   2        165.47        164.82         5.36 o
   2   8   2        225.63        207.04         5.24 o
   3   8   2        141.43        129.64         4.46 o
   4   8   2        357.53        341.33         6.95 o
   5   8   2         30.54         34.15         2.42 o
   6   8   2        350.76        358.61        10.32 o
   7   8   2         49.50         51.65         5.91 o
   8   8   2          2.06          3.48         4.94 o
   9   8   2         45.10         52.68         5.10 o
  10   8   2         15.34         18.09         6.25 o
  -4   9   2          3.99         17.13        10.07 o
  -3   9   2          1.70          6.58         5.56 o
  -2   9   2         55.61         56.81         5.00 o
  -1   9   2          8.64         13.39         3.76 o
   0   9   2          2.51          2.31         3.67 o
   1   9   2        312.57        307.86         8.49 o
   2   9   2         27.21         32.30         3.95 o
   3   9   2         33.86         37.47         3.31 o
   4   9   2        341.67        324.69         7.02 o
   5   9   2         57.25         70.81         5.02 o
   6   9   2         39.72         33.57         7.77 o
   7   9   2         43.41         40.84         9.66 o
   8   9   2         38.48         44.53         6.15 o
   9   9   2         28.95         18.01         4.77 o
  10   9   2          6.45          3.08         4.30 o
  -3  10   2         20.99         23.97         7.32 o
  -2  10   2          9.52          3.94         5.21 o
  -1  10   2          8.36         11.41         5.21 o
   0  10   2         54.87         56.01         6.14 o
   1  10   2        129.12        127.68         7.80 o
   2  10   2         22.23         13.33         4.08 o
   3  10   2          8.99         10.32         3.65 o
   4  10   2         38.66         42.90         4.12 o
   5  10   2          8.26          6.03         4.21 o
   6  10   2         32.00         37.38         4.22 o
   7  10   2         32.41         36.54         6.13 o
   8  10   2          3.89          4.82         5.50 o
   9  10   2          0.27          3.91         5.28 o
  -1  11   2         44.15         46.99         6.76 o
   0  11   2         19.40         16.89         5.44 o
   1  11   2         13.41          2.36         6.28 o
   2  11   2         45.66         40.97         5.14 o
   3  11   2         47.32         51.60         6.77 o
   4  11   2         13.45          8.52         4.85 o
   5  11   2         81.41         95.03         6.78 o
   6  11   2         61.05         74.87         6.23 o
   7  11   2          7.18          3.40         6.65 o
   3  12   2         16.73         18.91         5.54 o
   4  12   2          0.76          6.94         5.33 o
  -3 -11   3          3.84          0.00        10.43 o
  -7 -10   3         10.10          7.21         6.26 o
  -6 -10   3         12.48         19.11         4.21 o
  -5 -10   3          4.92         12.10         4.85 o
  -4 -10   3          0.08          3.10         4.69 o
  -3 -10   3         32.79         50.23         7.06 o
  -2 -10   3         66.96         81.08        16.77 o
  -1 -10   3          0.14          7.72         8.88 o
   0 -10   3         36.75         25.06         5.62 o
   1 -10   3          7.84          9.10         8.85 o
  -8  -9   3          5.73          5.88         6.35 o
  -7  -9   3         18.65         28.89         5.67 o
  -6  -9   3         53.45         58.11         5.05 o
  -5  -9   3         47.01         44.38         4.19 o
  -4  -9   3         68.99         79.94         5.33 o
  -3  -9   3         21.03         38.38         4.70 o
  -2  -9   3         21.04         15.59         6.70 o
  -1  -9   3         24.17         24.94         5.75 o
   0  -9   3          3.56         11.18         4.71 o
   1  -9   3          3.76         10.43         4.07 o
   2  -9   3         54.08         51.61        10.42 o
   3  -9   3         35.69         39.60         6.15 o
  -9  -8   3         14.45         22.21         5.35 o
  -8  -8   3         14.27         28.76        11.23 o
  -7  -8   3          3.33          4.72         4.42 o
  -6  -8   3        106.26         89.51         8.26 o
  -5  -8   3         43.28         49.02         3.79 o
  -4  -8   3         36.15         49.91         5.40 o
  -3  -8   3         34.71         27.32         3.62 o
  -2  -8   3         55.48         66.55         3.74 o
  -1  -8   3        182.80        202.26         7.30 o
   0  -8   3         60.22         52.91         6.93 o
   1  -8   3         41.49         49.01         5.14 o
   2  -8   3         12.36         17.85         3.94 o
   3  -8   3          7.26         10.12         4.91 o
   4  -8   3          9.97          8.19         3.75 o
   5  -8   3         17.84         17.66         4.80 o
 -10  -7   3         18.21         16.60         4.47 o
  -9  -7   3          7.89         11.79         4.75 o
  -8  -7   3          3.40          4.70         5.09 o
  -7  -7   3         27.02         28.23         5.46 o
  -6  -7   3        303.18        327.22         8.89 o
  -5  -7   3          1.57          1.88         2.20 o
  -4  -7   3         33.60         29.34         3.28 o
  -3  -7   3        159.96        164.98         5.31 o
  -2  -7   3          9.66         14.81         2.50 o
  -1  -7   3        100.07         95.60         3.84 o
   0  -7   3        209.50        205.20         4.61 o
   1  -7   3         67.34         76.39         4.02 o
   2  -7   3         26.55         17.45         2.99 o
   3  -7   3        208.47        199.16         5.99 o
   4  -7   3         35.46         48.28         4.69 o
   5  -7   3          5.12          3.92         3.86 o
   6  -7   3          2.91          5.12         4.94 o
 -10  -6   3          8.26          8.38         3.77 o
  -9  -6   3         21.60         22.91         7.13 o
  -8  -6   3        211.80        203.52         8.68 o
  -7  -6   3          1.51          8.56         3.74 o
  -6  -6   3         26.27         33.36         3.57 o
  -5  -6   3        690.97        713.27        11.56 o
  -4  -6   3         34.82         41.18         2.95 o
  -3  -6   3         22.37         32.98         2.80 o
  -2  -6   3        268.90        248.76         4.99 o
  -1  -6   3       1052.51       1064.35        10.52 o
   0  -6   3         14.53         11.49         1.53 o
   1  -6   3         56.34         49.62         2.88 o
   2  -6   3         77.91         85.18         3.59 o
   3  -6   3         13.50         21.12         2.56 o
   4  -6   3          7.23          9.12         2.75 o
   5  -6   3        179.45        186.34         7.15 o
   6  -6   3          0.39          6.80         4.87 o
   7  -6   3          4.72         10.41         8.34 o
 -11  -5   3          8.34         17.08         6.21 o
 -10  -5   3         13.32          8.90         5.47 o
  -9  -5   3         52.88         53.78         4.68 o
  -8  -5   3         31.13         31.12         4.84 o
  -7  -5   3         50.61         43.54         4.13 o
  -6  -5   3         71.54         76.08         6.85 o
  -5  -5   3        158.23        140.37         3.42 o
  -4  -5   3         78.33         80.33         2.73 o
  -3  -5   3        897.96        859.17        12.12 o
  -2  -5   3         43.38         31.82         2.05 o
  -1  -5   3         91.07         89.81         2.37 o
   0  -5   3        266.19        261.90         3.79 o
   1  -5   3        538.68        566.01         6.67 o
   2  -5   3          3.64          3.82         1.57 o
   3  -5   3         96.66         88.32         3.11 o
   4  -5   3        608.43        600.30        10.64 o
   5  -5   3          3.02          3.33         2.79 o
   6  -5   3          2.73          3.57         3.10 o
   7  -5   3          8.53         11.72         4.60 o
   8  -5   3         33.13         45.24         6.31 o
 -11  -4   3         27.77         25.30         6.19 o
 -10  -4   3         30.52         27.03         6.77 o
  -9  -4   3         30.09         29.40         4.52 o
  -8  -4   3        209.03        191.78         6.56 o
  -7  -4   3         66.18         71.38         5.66 o
  -6  -4   3        144.07        144.84         4.67 o
  -5  -4   3        273.54        264.80         7.32 o
  -4  -4   3        995.10        999.01        14.63 o
  -3  -4   3       1054.26       1066.56        11.78 o
  -2  -4   3        222.56        218.43         3.17 o
  -1  -4   3         61.82         48.37         1.69 o
   0  -4   3       1356.21       1404.61        12.08 o
   1  -4   3        186.22        187.68         2.92 o
   2  -4   3        562.66        504.86         7.10 o
   3  -4   3        484.82        449.23         7.22 o
   4  -4   3         44.71         48.00         2.61 o
   5  -4   3          6.94          6.76         2.26 o
   6  -4   3        353.69        338.28         9.70 o
   7  -4   3          4.88          5.64         8.02 o
   8  -4   3          7.95          9.35         4.59 o
   9  -4   3         46.83         50.61         6.13 o
 -11  -3   3          7.00         13.48         5.94 o
 -10  -3   3          0.84          0.00         4.37 o
  -9  -3   3         38.23         43.45         5.08 o
  -8  -3   3         47.91         51.04         2.81 o
  -7  -3   3          2.35          2.77         2.10 o
  -6  -3   3        529.41        519.74         8.01 o
  -5  -3   3        570.27        488.43         8.33 o
  -4  -3   3        311.11        283.72         4.86 o
  -3  -3   3        277.35        320.94         4.31 o
  -2  -3   3        737.45        684.73         7.51 o
  -1  -3   3        230.95        199.47         2.97 o
   0  -3   3        966.59       1018.22        10.42 o
   1  -3   3       1635.82       1629.81        14.34 o
   2  -3   3        627.52        585.53         6.44 o
   3  -3   3         81.03         87.56         3.75 o
   4  -3   3        295.55        287.33         4.63 o
   5  -3   3        356.48        321.82         6.60 o
   6  -3   3          2.36          1.79         2.57 o
   7  -3   3         59.76         63.18         5.09 o
   8  -3   3         33.15         33.93         4.86 o
   9  -3   3          2.27          3.97         4.19 o
 -11  -2   3          1.56          0.00         5.46 o
 -10  -2   3         49.91         52.00         5.81 o
  -9  -2   3         39.13         34.65         4.93 o
  -8  -2   3          0.34          1.88         1.93 o
  -7  -2   3        402.52        395.81         6.84 o
  -6  -2   3        817.40        806.27        11.60 o
  -5  -2   3          4.18          3.27         1.22 o
  -4  -2   3        447.99        462.90         6.79 o
  -3  -2   3        644.58        579.10         6.15 o
  -2  -2   3         39.20         53.26         1.84 o
  -1  -2   3        402.74        376.95         4.35 o
   0  -2   3       3371.51       3473.35        31.00 o
   1  -2   3       2119.18       2083.12        20.17 o
   2  -2   3        139.31        161.18         3.28 o
   3  -2   3       1248.99       1258.81        13.05 o
   4  -2   3          5.61          1.40         1.07 o
   5  -2   3         29.45         31.87         1.90 o
   6  -2   3        315.16        304.68         7.12 o
   7  -2   3         84.23         93.86         4.63 o
   8  -2   3         17.04         19.22         3.83 o
   9  -2   3         42.41         49.10         4.93 o
  10  -2   3         28.22         28.54        10.51 o
 -11  -1   3         34.55         35.15         6.90 o
 -10  -1   3          3.61          1.93         5.14 o
  -9  -1   3         13.22         12.56         3.80 o
  -8  -1   3        307.31        296.05         6.02 o
  -7  -1   3         10.97         10.86         1.79 o
  -6  -1   3        114.41        115.22         3.72 o
  -5  -1   3        245.13        241.75         4.75 o
  -4  -1   3        748.29        696.23         9.11 o
  -3  -1   3          6.08         15.74         2.00 o
  -2  -1   3       1271.40       1263.43        11.57 o
  -1  -1   3      14533.56      15418.43       128.89 o
   0  -1   3       1661.67       2150.16        21.07 o
   1  -1   3        101.94        107.46         1.94 o
   2  -1   3         84.27         70.21         1.65 o
   3  -1   3        506.53        501.21         5.59 o
   4  -1   3        184.71        208.34         4.19 o
   5  -1   3        868.24        883.52        12.28 o
   6  -1   3        290.27        294.96         6.32 o
   7  -1   3         12.63         14.01         2.47 o
   8  -1   3         83.78         84.99         4.39 o
   9  -1   3         14.90         16.49         6.18 o
  10  -1   3          2.81          0.57         4.78 o
 -10   0   3         14.38         13.73         4.96 o
  -9   0   3         22.63         24.83         4.60 o
  -8   0   3         45.22         39.67         4.34 o
  -7   0   3          7.18          4.98         1.97 o
  -6   0   3        467.21        424.96         7.38 o
  -5   0   3       1245.04       1222.73        16.71 o
  -4   0   3        518.50        596.61         9.06 o
  -3   0   3       1025.03        994.50         9.82 o
  -2   0   3       1470.92       1326.79        13.35 o
  -1   0   3        709.13        942.45        10.59 o
   0   0   3       1771.57       1787.91        14.51 o
   1   0   3       9272.17      10572.56        96.65 o
   2   0   3        437.28        546.37        15.31 o
   3   0   3        242.38        217.02         3.83 o
   4   0   3       5195.50       5511.83        65.29 o
   5   0   3         47.46         67.90         2.41 o
   6   0   3         50.37         45.06         2.24 o
   7   0   3         65.03         63.30         3.22 o
   8   0   3        309.12        307.28         6.68 o
   9   0   3         34.49         42.66         5.62 o
  10   0   3         39.23         43.16         5.86 o
  11   0   3          9.66         13.86         4.98 o
 -10   1   3         80.46         75.22         7.38 o
  -9   1   3         15.47          9.03         4.82 o
  -8   1   3        253.31        258.87         9.83 o
  -7   1   3        159.66        152.92         9.68 o
  -6   1   3          3.16          0.99         1.42 o
  -5   1   3        268.61        290.93         5.85 o
  -4   1   3       2919.44       2924.07        31.44 o
  -3   1   3        237.83        239.33         2.87 o
  -2   1   3         22.47         20.32         0.99 o
  -1   1   3       3226.26       3409.40        33.77 o
   0   1   3       4366.12       4935.87        43.45 o
   1   1   3       2132.88       2376.38        23.38 o
   2   1   3       3896.44       4020.06        63.90 o
   3   1   3        889.11        836.75        13.71 o
   4   1   3        446.64        442.12         9.92 o
   5   1   3        137.79        136.37         3.12 o
   6   1   3        872.29        878.07        13.17 o
   7   1   3         17.40         22.70         2.82 o
   8   1   3         27.01         24.94         2.88 o
   9   1   3        108.92        111.79         5.69 o
  10   1   3         16.56         21.40         3.97 o
  11   1   3         11.08         10.89         5.14 o
 -10   2   3          6.23          0.17         5.81 o
  -9   2   3         11.57         10.72         5.40 o
  -8   2   3          9.85          0.90         4.47 o
  -7   2   3          0.92          0.00         3.70 o
  -6   2   3        349.49        347.15        10.57 o
  -5   2   3        371.97        369.53         6.49 o
  -4   2   3        495.45        475.64         6.80 o
  -3   2   3        604.00        642.27         7.67 o
  -2   2   3        121.82        113.72         2.92 o
  -1   2   3        246.07        295.27         3.65 o
   0   2   3        248.59        246.19         3.86 o
   1   2   3       6480.57       6779.13        73.99 o
   2   2   3       1845.75       1938.33        29.60 o
   3   2   3         62.38         68.03         2.45 o
   4   2   3        630.74        641.92         9.92 o
   5   2   3        236.40        240.31         6.40 o
   6   2   3         50.53         55.61         9.39 o
   7   2   3        469.47        457.45        18.50 o
   8   2   3        155.57        169.76        10.80 o
   9   2   3         64.38         53.41        12.84 o
  10   2   3         23.11         21.64         8.32 o
  11   2   3         15.09         20.06         4.66 o
  -9   3   3         92.32         82.40         9.22 o
  -8   3   3          0.36          2.06         4.96 o
  -7   3   3         33.77         37.57         5.66 o
  -6   3   3        527.98        497.80        14.01 o
  -5   3   3         21.96         24.83         2.02 o
  -4   3   3        236.51        214.83         6.81 o
  -3   3   3       1318.44       1375.33        18.13 o
  -2   3   3        318.58        350.28         4.23 o
  -1   3   3        602.40        536.17         6.61 o
   0   3   3       4456.10       5009.19        46.89 o
   1   3   3       2426.43       2547.61        23.04 o
   2   3   3          6.36          3.62         0.85 o
   3   3   3        611.37        601.48         7.31 o
   4   3   3        704.94        796.22        10.06 o
   5   3   3         24.02         21.67         1.39 o
   6   3   3       1088.99       1153.46        22.60 o
   7   3   3        254.45        243.26        16.77 o
   8   3   3          5.63          4.37         5.55 o
   9   3   3         37.80         47.62        12.76 o
  10   3   3         63.00         55.13         7.21 o
  11   3   3          2.24          6.42         6.84 o
  -9   4   3          3.79         11.06        12.76 o
  -8   4   3        138.08        141.26        14.13 o
  -7   4   3          5.40          5.46         5.32 o
  -6   4   3        291.49        266.00        10.97 o
  -5   4   3        228.83        243.33         7.01 o
  -4   4   3        797.70        811.45        12.87 o
  -3   4   3         17.62         18.22         1.89 o
  -2   4   3        664.14        638.72         6.76 o
  -1   4   3       1327.38       1354.15        14.82 o
   0   4   3         35.69         38.19         2.14 o
   1   4   3       3132.33       3333.46        32.94 o
   2   4   3        749.03        730.05         8.19 o
   3   4   3        512.64        607.33         6.62 o
   4   4   3       1240.33       1270.90        17.11 o
   5   4   3       1071.65        996.07        13.84 o
   6   4   3        252.12        264.44         8.20 o
   7   4   3          7.07          5.95         1.80 o
   8   4   3         90.87         97.72         7.07 o
   9   4   3         95.99        106.67        13.08 o
  10   4   3          1.32          0.16         5.16 o
  11   4   3         37.41         27.50         6.74 o
  -8   5   3         22.05         17.62         6.91 o
  -7   5   3          9.74          4.25         5.68 o
  -6   5   3          2.36          1.55         3.19 o
  -5   5   3        229.62        249.11         8.36 o
  -4   5   3         71.91         61.28         3.67 o
  -3   5   3        259.65        257.16         6.97 o
  -2   5   3        482.33        508.60         6.86 o
  -1   5   3        425.89        407.69         5.17 o
   0   5   3        137.65        168.82         2.97 o
   1   5   3       2948.30       3030.06        26.85 o
   2   5   3          0.98          5.71         1.09 o
   3   5   3        654.75        637.50         7.60 o
   4   5   3         66.78         52.18         2.08 o
   5   5   3        444.29        488.89         8.74 o
   6   5   3        207.93        177.72         4.77 o
   7   5   3        147.81        146.72         4.52 o
   8   5   3        102.83         99.15        10.03 o
   9   5   3         30.36         32.99         6.03 o
  10   5   3         78.66         72.62         4.76 o
  11   5   3         25.38         36.76        10.27 o
  -7   6   3        116.56        123.84        25.28 o
  -6   6   3          1.05          7.47         4.78 o
  -5   6   3         75.81         77.43         5.81 o
  -4   6   3        416.34        410.91         9.27 o
  -3   6   3        452.96        473.48        11.38 o
  -2   6   3          9.30          6.74         1.73 o
  -1   6   3        819.71        755.93         8.71 o
   0   6   3        237.98        262.18         4.31 o
   1   6   3         34.13         32.81         1.62 o
   2   6   3        776.92        723.95         8.44 o
   3   6   3       2111.48       2133.08        21.97 o
   4   6   3          4.11          7.81         1.30 o
   5   6   3         93.50         86.64         3.23 o
   6   6   3        752.24        744.85        14.74 o
   7   6   3         23.36         26.25         2.72 o
   8   6   3        115.89        110.76         5.63 o
   9   6   3         50.23         57.21        11.88 o
  10   6   3         14.36         13.65         4.03 o
  11   6   3          0.31          1.04         3.67 o
  -7   7   3          3.96          3.98         7.35 o
  -6   7   3         44.64         54.30         5.96 o
  -5   7   3         38.23         45.31         5.65 o
  -4   7   3         15.89         13.96         3.22 o
  -3   7   3        150.61        136.31         5.77 o
  -2   7   3        198.25        192.03         5.63 o
  -1   7   3          4.35          4.74         1.76 o
   0   7   3         53.96         39.78         2.25 o
   1   7   3       1105.20       1074.90        11.09 o
   2   7   3        223.09        236.18         4.27 o
   3   7   3         43.49         36.62         4.09 o
   4   7   3        424.45        418.47         6.69 o
   5   7   3          4.21          2.28         1.41 o
   6   7   3          0.41          4.93         3.35 o
   7   7   3        145.49        139.49         8.57 o
   8   7   3        188.79        178.97         9.27 o
   9   7   3          4.47          4.73         4.43 o
  10   7   3         16.13         16.93         5.38 o
  11   7   3         25.77         18.94         6.10 o
  -6   8   3         20.55         22.10         5.70 o
  -5   8   3          0.24          0.86         4.96 o
  -4   8   3         40.89         47.25         6.09 o
  -3   8   3         86.91        104.47         9.61 o
  -2   8   3        322.62        297.58         9.29 o
  -1   8   3        145.72        138.71         6.08 o
   0   8   3         69.28         77.52         3.46 o
   1   8   3         13.01         20.76         3.10 o
   2   8   3         41.18         33.88         2.75 o
   3   8   3         79.55         73.68         4.16 o
   4   8   3        399.88        389.99         7.25 o
   5   8   3          0.31          0.96         1.66 o
   6   8   3        231.07        228.58         7.27 o
   7   8   3         97.11         96.30        10.68 o
   8   8   3          0.03          0.73         3.74 o
   9   8   3          8.14         10.09         5.60 o
  10   8   3         22.10         17.25         6.07 o
  -4   9   3         53.60         46.12         7.91 o
  -3   9   3          8.14         22.75        14.56 o
  -2   9   3         99.73         99.44        11.06 o
  -1   9   3         51.04         55.86         5.20 o
   0   9   3         27.11         26.73         5.14 o
   1   9   3        228.62        216.74         6.81 o
   2   9   3        356.81        332.47         6.92 o
   3   9   3        187.60        188.65         6.50 o
   4   9   3        162.45        148.43         5.22 o
   5   9   3        113.18        122.88         5.41 o
   6   9   3         24.48         25.60         4.21 o
   7   9   3          7.07          5.53         5.06 o
   8   9   3         76.07         68.16         6.20 o
   9   9   3         44.83         31.70         5.12 o
  10   9   3          0.05          0.00         3.84 o
  -3  10   3         19.71         13.95         7.54 o
  -2  10   3         34.32         28.98         7.26 o
  -1  10   3          1.99          1.28         4.23 o
   0  10   3         35.94         42.39         5.94 o
   1  10   3         30.50         37.89         4.62 o
   2  10   3          9.19          7.19         4.17 o
   3  10   3         57.93         63.59         4.83 o
   4  10   3         49.65         52.46         4.59 o
   5  10   3          6.66          5.08         3.47 o
   6  10   3         19.73         19.97         3.87 o
   7  10   3         57.20         60.93         6.75 o
   8  10   3          2.01          5.49         5.02 o
   9  10   3          0.14          0.00         5.09 o
  -1  11   3         39.23         35.24         6.42 o
   0  11   3          8.68         11.28         5.30 o
   1  11   3          3.65          2.80         6.28 o
   2  11   3         62.01         70.40         5.93 o
   3  11   3         69.66         67.41         6.27 o
   4  11   3          9.81          4.34         4.51 o
   5  11   3          8.61         11.12         4.67 o
   6  11   3         29.35         24.98         4.72 o
   7  11   3          6.51          0.00         6.25 o
   2  12   3         17.17         20.55        12.04 o
   3  12   3         25.67         34.08         6.02 o
   4  12   3         17.09         23.57         6.43 o
   5  12   3         30.07         32.03         5.48 o
  -6 -10   4         15.91         19.27         5.82 o
  -5 -10   4          6.24         11.18         7.44 o
  -4 -10   4          9.83         13.40         5.20 o
  -3 -10   4         13.24          8.30         5.64 o
  -2 -10   4          9.36         21.38         9.32 o
  -1 -10   4          8.91         17.82        10.59 o
   0 -10   4         17.54         12.42         5.64 o
  -8  -9   4          1.31         10.71         5.82 o
  -7  -9   4          7.56         17.74         5.68 o
  -6  -9   4         25.74         30.68         4.99 o
  -5  -9   4          2.47          0.00         3.23 o
  -4  -9   4        137.08        146.99         7.47 o
  -3  -9   4          0.83          0.00         4.63 o
  -2  -9   4          0.26          1.58         4.74 o
  -1  -9   4         83.46         81.91         8.92 o
   0  -9   4         25.26         29.04         8.13 o
   1  -9   4         23.57         33.74        12.49 o
   2  -9   4         14.95          8.10         5.46 o
   3  -9   4         25.75         33.25         9.73 o
  -9  -8   4         20.83         18.86         6.55 o
  -8  -8   4         40.88         37.81         6.58 o
  -7  -8   4          1.70          4.26         5.68 o
  -6  -8   4         23.59         22.76         3.63 o
  -5  -8   4         53.15         68.84         4.34 o
  -4  -8   4          2.76          5.47         3.42 o
  -3  -8   4          0.23          1.14         3.11 o
  -2  -8   4         46.32         44.66         5.79 o
  -1  -8   4         89.72        108.22         6.39 o
   0  -8   4          0.12          6.53         4.20 o
   1  -8   4        163.25        148.97         6.70 o
   2  -8   4         43.62         28.40         4.25 o
   3  -8   4         10.74         15.35         5.12 o
   4  -8   4         18.16         19.17         4.53 o
  -9  -7   4         19.76         32.21         5.71 o
  -8  -7   4          2.12          3.69         4.12 o
  -7  -7   4         34.81         44.23         5.00 o
  -6  -7   4         16.74         20.81         3.34 o
  -5  -7   4        105.08        127.11         5.51 o
  -4  -7   4        173.26        149.45         6.69 o
  -3  -7   4        250.42        258.52         6.80 o
  -2  -7   4         17.19         27.07         3.21 o
  -1  -7   4         52.94         46.10         3.49 o
   0  -7   4         24.34         23.01         2.37 o
   1  -7   4        269.26        294.18         7.40 o
   2  -7   4         17.05         14.50         3.71 o
   3  -7   4          6.78         14.39         3.46 o
   4  -7   4         98.88        100.37         5.96 o
   5  -7   4          0.56          1.05         3.87 o
   6  -7   4          7.59         12.01         4.60 o
 -10  -6   4          6.13          8.36         4.30 o
  -9  -6   4          1.25          2.78         4.06 o
  -8  -6   4        128.90        122.29         6.73 o
  -7  -6   4        139.88        165.86         7.93 o
  -6  -6   4         43.38         32.52         4.03 o
  -5  -6   4          6.87          7.50         2.35 o
  -4  -6   4        331.93        340.08         9.70 o
  -3  -6   4          3.83          2.80         2.46 o
  -2  -6   4         18.96         13.01         2.16 o
  -1  -6   4        489.40        481.76         7.35 o
   0  -6   4          1.87          1.97         1.71 o
   1  -6   4         14.83         10.51         2.20 o
   2  -6   4        362.02        375.84         8.35 o
   3  -6   4          1.45          6.07         2.61 o
   4  -6   4          0.11          1.46         2.49 o
   5  -6   4        109.96        109.59         5.98 o
   6  -6   4         20.28         22.10         4.28 o
   7  -6   4          2.94          8.13         5.22 o
 -10  -5   4         14.76          6.76         3.79 o
  -9  -5   4         54.89         54.21         4.88 o
  -8  -5   4          1.64          5.80         3.65 o
  -7  -5   4          1.22          5.68         3.54 o
  -6  -5   4        325.67        314.39         8.99 o
  -5  -5   4         10.65         14.48         2.54 o
  -4  -5   4         60.58         69.37         3.05 o
  -3  -5   4        827.75        801.01        14.26 o
  -2  -5   4        348.74        335.17         5.07 o
  -1  -5   4          7.34          6.52         1.36 o
   0  -5   4          5.41          4.73         1.36 o
   1  -5   4        801.89        798.86         8.46 o
   2  -5   4         50.15         57.39         3.26 o
   3  -5   4         38.10         32.08         2.61 o
   4  -5   4         86.03         92.45         4.13 o
   5  -5   4          3.19          3.88         2.85 o
   6  -5   4          4.02          7.02         5.31 o
   7  -5   4         16.46         14.84         8.25 o
   8  -5   4         15.89         31.93         6.06 o
 -10  -4   4         39.73         45.53         7.35 o
  -9  -4   4         19.01         23.66         3.87 o
  -8  -4   4         10.93          7.76         3.45 o
  -7  -4   4        140.08        152.92         6.33 o
  -6  -4   4         94.55        108.32         5.42 o
  -5  -4   4         18.10         15.98         1.81 o
  -4  -4   4        961.09        940.17        11.62 o
  -3  -4   4        131.01        111.70         4.37 o
  -2  -4   4          0.26          2.45         1.31 o
  -1  -4   4        451.42        425.64         4.76 o
   0  -4   4        839.93        816.27         8.42 o
   1  -4   4         50.57         54.69         1.88 o
   2  -4   4        148.97        128.96         3.41 o
   3  -4   4        459.27        464.69         7.55 o
   4  -4   4          1.73          1.88         1.90 o
   5  -4   4          0.75          2.20         2.35 o
   6  -4   4        368.18        373.35         8.98 o
   7  -4   4         18.08         26.22         4.52 o
   8  -4   4          2.66          5.44         5.21 o
 -11  -3   4          3.40          0.00         5.49 o
 -10  -3   4          4.27          0.86         5.94 o
  -9  -3   4         21.64         25.34         3.96 o
  -8  -3   4        186.26        184.76         5.62 o
  -7  -3   4          3.80          3.42         2.40 o
  -6  -3   4        451.67        444.68         9.66 o
  -5  -3   4        288.96        304.35         5.75 o
  -4  -3   4        189.25        170.60         3.15 o
  -3  -3   4          3.15          4.37         1.19 o
  -2  -3   4       1676.82       1697.68        14.56 o
  -1  -3   4         95.80         75.83         2.12 o
   0  -3   4          0.33          4.57         1.30 o
   1  -3   4        962.18        907.70         8.93 o
   2  -3   4        361.54        325.42         4.51 o
   3  -3   4         25.64         28.02         2.24 o
   4  -3   4        180.04        159.57         4.33 o
   5  -3   4        275.07        254.82         6.98 o
   6  -3   4          0.23          0.57         2.61 o
   7  -3   4         23.81         35.02         9.67 o
   8  -3   4         36.54         44.50         4.92 o
   9  -3   4          0.22          9.68        12.20 o
 -11  -2   4          0.69          1.61         6.26 o
 -10  -2   4         56.15         55.90         6.63 o
  -9  -2   4         10.14          9.63         3.41 o
  -8  -2   4         22.05         22.02         3.17 o
  -7  -2   4         92.84         91.80         4.66 o
  -6  -2   4        347.01        299.53         6.70 o
  -5  -2   4        118.91        115.47         4.15 o
  -4  -2   4        390.40        403.01         4.85 o
  -3  -2   4        600.94        565.16         6.24 o
  -2  -2   4        510.41        561.76         5.42 o
  -1  -2   4       1620.61       1860.49        16.62 o
   0  -2   4        633.23        538.92         6.38 o
   1  -2   4       1391.50       1283.84        11.42 o
   2  -2   4         51.43         61.05         2.13 o
   3  -2   4        827.23        832.19         8.94 o
   4  -2   4        391.76        377.41         5.04 o
   5  -2   4          0.08          1.85         1.53 o
   6  -2   4        189.17        186.12         5.75 o
   7  -2   4         31.34         29.64         3.47 o
   8  -2   4         49.91         46.72         4.79 o
   9  -2   4          3.31          4.66         3.81 o
  10  -2   4         31.11         33.47        12.20 o
 -10  -1   4         17.97         14.12         5.68 o
  -9  -1   4         27.06         27.42         6.54 o
  -8  -1   4        296.85        284.77        10.47 o
  -7  -1   4        349.74        329.19         6.85 o
  -6  -1   4         69.14         71.04         2.94 o
  -5  -1   4         80.16         71.75         2.90 o
  -4  -1   4       1172.85       1188.17        13.47 o
  -3  -1   4          2.95          5.64         0.84 o
  -2  -1   4        692.20        692.34         8.84 o
  -1  -1   4       7260.02       7569.85        73.36 o
   0  -1   4         61.74        105.44         4.45 o
   1  -1   4        197.88        199.20         3.01 o
   2  -1   4        423.19        390.64         4.49 o
   3  -1   4        246.02        206.14         3.33 o
   4  -1   4          5.48          5.09         0.95 o
   5  -1   4        581.74        604.10         8.96 o
   6  -1   4        179.80        171.34         5.22 o
   7  -1   4          0.02          0.14         2.34 o
   8  -1   4        198.18        209.48         6.44 o
   9  -1   4          8.09         10.05         3.49 o
  10  -1   4          1.88          6.31         5.30 o
 -10   0   4          7.93          6.40         4.24 o
  -9   0   4         92.94         83.36         6.16 o
  -8   0   4          0.81          3.69         3.57 o
  -7   0   4         19.53         13.31         3.36 o
  -6   0   4        117.24        114.72         3.74 o
  -5   0   4        283.21        255.23         5.21 o
  -4   0   4        744.39        803.59         8.76 o
  -3   0   4       1668.55       1710.53        17.14 o
  -2   0   4       1822.35       1697.34        16.01 o
  -1   0   4        190.72        241.41         2.98 o
   0   0   4       2939.55       2986.67        28.61 o
   1   0   4       5995.33       6500.52        71.89 o
   2   0   4        212.83        190.20         2.78 o
   3   0   4       1394.66       1602.13        17.45 o
   4   0   4       1162.93       1072.01        15.09 o
   5   0   4        171.01        166.20         5.61 o
   6   0   4         46.30         56.78         3.08 o
   7   0   4         70.16         70.10         3.76 o
   8   0   4        105.03        106.03         4.60 o
   9   0   4          1.57          3.92         3.13 o
  10   0   4         11.84          8.20         4.50 o
 -10   1   4         30.32         35.85         6.40 o
  -9   1   4         31.50         39.40         5.78 o
  -8   1   4         53.66         53.59         5.33 o
  -7   1   4        298.03        282.99         9.10 o
  -6   1   4        150.13        133.35         6.01 o
  -5   1   4        172.41        178.02         4.75 o
  -4   1   4        501.34        454.42         5.52 o
  -3   1   4       2058.53       2100.13        19.70 o
  -2   1   4        612.85        567.53         5.94 o
  -1   1   4       1419.66       1423.67        17.62 o
   0   1   4       4677.06       5056.34        43.15 o
   1   1   4       2699.89       2955.61        29.58 o
   2   1   4        999.50        994.99        11.67 o
   3   1   4       1708.18       1649.93        20.43 o
   4   1   4         22.05         12.92         1.74 o
   5   1   4          8.77          8.08         1.53 o
   6   1   4        797.29        817.64        12.81 o
   7   1   4        124.02        127.11         4.09 o
   8   1   4         96.06         86.72         4.90 o
   9   1   4         80.41         89.93         5.45 o
  10   1   4         16.87         22.78         4.50 o
  11   1   4          0.56          2.43         4.69 o
 -10   2   4          7.30          7.77         5.94 o
  -9   2   4         44.69         44.95         8.11 o
  -8   2   4         64.18         69.59         6.59 o
  -7   2   4         25.19         26.27         4.73 o
  -6   2   4        249.97        247.78         8.34 o
  -5   2   4        433.65        398.79         5.71 o
  -4   2   4        322.65        328.20         4.84 o
  -3   2   4       1549.22       1734.78        20.35 o
  -2   2   4       1727.97       1729.34        14.81 o
  -1   2   4        109.20        123.46         2.07 o
   0   2   4        157.91        161.81         2.74 o
   1   2   4       2231.18       2164.94        22.49 o
   2   2   4       2179.27       2135.98        26.52 o
   3   2   4         43.32         43.99         1.70 o
   4   2   4        498.02        540.37         8.42 o
   5   2   4        533.21        505.73         9.22 o
   6   2   4         55.35         46.17         2.37 o
   7   2   4        299.25        297.52         7.11 o
   8   2   4         20.82         25.99         3.63 o
   9   2   4         56.83         60.62         4.15 o
  10   2   4         14.75         14.67         3.69 o
  11   2   4         11.00         10.28         4.06 o
  -9   3   4         36.09         22.11         6.48 o
  -8   3   4          2.25          1.27         5.14 o
  -7   3   4         55.60         62.53         6.55 o
  -6   3   4        326.64        307.97        15.81 o
  -5   3   4         26.09         31.49         2.78 o
  -4   3   4          4.81          4.31         1.88 o
  -3   3   4        385.39        364.56         5.60 o
  -2   3   4        253.02        297.99         4.17 o
  -1   3   4        442.29        409.58         4.90 o
   0   3   4       1090.37       1021.08        11.70 o
   1   3   4       1062.55       1081.56        10.71 o
   2   3   4         31.88         32.49         1.23 o
   3   3   4       1685.14       1739.47        20.76 o
   4   3   4        299.05        266.82         4.93 o
   5   3   4          0.73          2.24         1.58 o
   6   3   4        607.12        594.98        14.13 o
   7   3   4        418.07        415.15        15.07 o
   8   3   4          2.29         12.13         5.16 o
   9   3   4          5.95          7.18         5.39 o
  10   3   4         98.97        106.07         9.51 o
  11   3   4         12.86         17.19         3.27 o
  -9   4   4         13.43         12.29         7.22 o
  -8   4   4         66.56         73.52        12.91 o
  -7   4   4        215.22        218.62        15.17 o
  -6   4   4         29.62         39.81         5.37 o
  -5   4   4          3.58          3.26         2.84 o
  -4   4   4        763.31        793.24        12.89 o
  -3   4   4          1.07          0.68         1.64 o
  -2   4   4        917.63        909.77        11.26 o
  -1   4   4       5852.22       6400.26        58.27 o
   0   4   4          4.92          3.91         1.11 o
   1   4   4        274.03        301.60         3.86 o
   2   4   4       2103.12       2260.40        23.68 o
   3   4   4        198.86        206.48         3.24 o
   4   4   4        229.31        222.47         3.91 o
   5   4   4        944.73        927.04        12.65 o
   6   4   4         52.53         47.63         2.88 o
   7   4   4        225.87        202.50         7.70 o
   8   4   4        606.22        594.72        18.30 o
   9   4   4          1.52          1.70         2.30 o
  10   4   4          3.39          6.02         6.02 o
  11   4   4         25.05         14.72         6.15 o
  -8   5   4          1.27          1.72         6.77 o
  -7   5   4          0.19          0.84         5.94 o
  -6   5   4         78.13         97.50         8.68 o
  -5   5   4        277.11        238.84         7.97 o
  -4   5   4        347.17        318.98         7.39 o
  -3   5   4        551.97        532.37        10.83 o
  -2   5   4        320.18        324.41         4.54 o
  -1   5   4         64.10         61.66         2.38 o
   0   5   4        656.18        560.31         6.55 o
   1   5   4         22.76         20.32         1.33 o
   2   5   4        161.65        194.92         3.54 o
   3   5   4       1572.78       1698.02        17.21 o
   4   5   4       1019.87        959.23        10.37 o
   5   5   4        427.42        429.42         8.50 o
   6   5   4        135.51        141.18         4.29 o
   7   5   4         57.89         60.04         2.87 o
   8   5   4        259.12        232.25        13.35 o
   9   5   4         10.12          7.94         3.31 o
  10   5   4         31.81         36.56         4.03 o
  11   5   4          7.48         23.60         9.79 o
  -7   6   4         45.90         41.27         8.09 o
  -6   6   4         44.00         49.06         5.15 o
  -5   6   4         41.68         45.48         4.99 o
  -4   6   4          8.39          8.52         3.48 o
  -3   6   4        204.47        213.85         6.26 o
  -2   6   4          0.24          0.93         1.76 o
  -1   6   4        165.15        176.36         3.64 o
   0   6   4       1305.45       1336.78        14.66 o
   1   6   4        136.32        110.54         3.14 o
   2   6   4        159.26        120.79         3.26 o
   3   6   4        613.11        618.86         9.01 o
   4   6   4        218.70        248.59         4.30 o
   5   6   4         62.14         54.07         3.31 o
   6   6   4        261.46        260.51         8.71 o
   7   6   4         49.81         51.11         3.89 o
   8   6   4         73.93         68.21         3.29 o
   9   6   4         87.33         85.46         6.00 o
  10   6   4         18.66         18.13         4.52 o
  11   6   4          1.73          2.80         3.94 o
  -7   7   4          2.28          6.87         7.72 o
  -6   7   4          7.52         10.87         5.08 o
  -5   7   4        162.67        162.17        10.43 o
  -4   7   4         22.76         26.12         4.18 o
  -3   7   4         85.62         83.66         4.86 o
  -2   7   4        498.69        467.74         9.85 o
  -1   7   4         87.15         89.09         3.35 o
   0   7   4          9.80         15.67         2.45 o
   1   7   4        984.29        954.57        11.05 o
   2   7   4        251.02        256.14         5.50 o
   3   7   4          5.27          3.07         2.38 o
   4   7   4        565.61        533.97         7.86 o
   5   7   4        325.02        348.74         5.55 o
   6   7   4         13.47         13.17         3.21 o
   7   7   4         80.93         72.07         5.31 o
   8   7   4         93.80         98.51         9.79 o
   9   7   4         38.57         35.39         3.56 o
  10   7   4          2.17          4.90         4.60 o
  11   7   4         23.33         21.03         6.26 o
  -6   8   4         17.86         34.99         6.06 o
  -5   8   4          0.16          0.75         5.03 o
  -4   8   4         15.24         18.24         8.56 o
  -3   8   4         25.68         30.37         5.82 o
  -2   8   4         51.48         65.68        17.65 o
  -1   8   4        205.38        192.79         5.86 o
   0   8   4        380.23        351.51         8.24 o
   1   8   4          5.82          7.30         2.25 o
   2   8   4          2.33          3.03         2.05 o
   3   8   4        186.59        177.52         7.12 o
   4   8   4        102.63        104.35         4.21 o
   5   8   4          1.07          0.49         2.64 o
   6   8   4        191.15        183.28         7.04 o
   7   8   4         87.83         89.20         5.33 o
   8   8   4          0.12          0.15         4.25 o
   9   8   4         28.49         20.02         6.38 o
  10   8   4         31.02         38.86         6.24 o
  -4   9   4         84.79         80.83         9.18 o
  -3   9   4         11.69          7.92         6.41 o
  -2   9   4         45.48         44.84         7.29 o
  -1   9   4         77.75         92.46         6.03 o
   0   9   4        117.62        110.43         7.75 o
   1   9   4          1.50          3.26         2.95 o
   2   9   4        217.85        215.52         6.20 o
   3   9   4         29.99         25.26         3.73 o
   4   9   4         34.47         28.39         3.95 o
   5   9   4        273.79        273.13         7.16 o
   6   9   4         33.09         38.95         4.73 o
   7   9   4         26.73         19.31         4.29 o
   8   9   4         31.62         33.99         7.37 o
   9   9   4         24.21         26.90         4.85 o
  10   9   4          1.14          0.00         6.75 o
  -3  10   4         19.75         25.76         7.81 o
  -2  10   4         33.59         38.51         7.97 o
  -1  10   4          2.39          9.24         4.47 o
   0  10   4        123.09        102.82         7.40 o
   1  10   4         60.26         54.79         7.46 o
   2  10   4          6.98          5.68         3.74 o
   3  10   4         83.27         82.35         5.24 o
   4  10   4         74.06         80.72         7.02 o
   5  10   4         60.98         62.79         5.34 o
   6  10   4         12.93         13.80         3.34 o
   7  10   4         48.88         52.70         6.49 o
   8  10   4         17.74         14.39         5.43 o
   9  10   4          7.15          5.40         6.58 o
  -1  11   4         20.95         11.19         5.64 o
   0  11   4         33.24         26.31         5.99 o
   1  11   4          1.31          0.00         6.31 o
   2  11   4         20.57         24.79         5.76 o
   3  11   4         36.95         36.75         5.40 o
   4  11   4          0.21          3.72         4.11 o
   5  11   4         12.08         11.70         5.62 o
   6  11   4         50.82         48.30         5.45 o
   7  11   4          2.87          0.00         6.13 o
   2  12   4         11.13          2.54         6.47 o
   3  12   4          0.03         10.56         9.00 o
   4  12   4         17.69          9.15         4.71 o
   5  12   4         33.34         32.36         5.49 o
  -5 -10   5          1.12          4.93         5.99 o
  -4 -10   5          7.45         30.12         7.89 o
  -3 -10   5         10.34         14.39         7.63 o
  -2 -10   5          0.31          2.89         7.49 o
  -1 -10   5          2.87          3.68         6.56 o
  -7  -9   5         15.84         21.48         6.91 o
  -6  -9   5          8.62          8.59         5.22 o
  -5  -9   5          8.08          8.00         5.28 o
  -4  -9   5         72.50         69.29         6.91 o
  -3  -9   5          8.29         23.76         6.60 o
  -2  -9   5          3.50          4.75         5.33 o
  -1  -9   5         29.18         10.55         8.50 o
   0  -9   5          9.29         16.13         8.11 o
   1  -9   5         16.99         26.70        11.59 o
   2  -9   5          5.32          3.23         9.30 o
  -8  -8   5         37.89         41.27         7.48 o
  -7  -8   5          3.32         10.95         5.64 o
  -6  -8   5         25.92         16.13         3.89 o
  -5  -8   5         27.76         34.16         3.67 o
  -4  -8   5          2.79          1.63         3.61 o
  -3  -8   5         26.01         22.00         5.39 o
  -2  -8   5        178.71        179.18        15.18 o
  -1  -8   5          4.71         17.38         5.37 o
   0  -8   5         11.26         15.95         4.96 o
   1  -8   5        114.84        108.63         8.93 o
   2  -8   5          6.78         11.31         3.90 o
   3  -8   5          0.03          1.05         3.63 o
   4  -8   5          3.84          1.80         4.31 o
  -9  -7   5         12.25         11.28         5.91 o
  -8  -7   5          0.13          2.49         4.61 o
  -7  -7   5          3.14          4.57         4.42 o
  -6  -7   5         74.48         83.62         5.74 o
  -5  -7   5         23.88         29.92         3.57 o
  -4  -7   5          5.84          3.01         2.85 o
  -3  -7   5        251.77        266.54         8.14 o
  -2  -7   5         42.57         57.65         3.55 o
  -1  -7   5         20.56          4.32         3.53 o
   0  -7   5          5.45          7.64         4.24 o
   1  -7   5         15.67         23.47         3.52 o
   2  -7   5         17.40         21.63         4.02 o
   3  -7   5         46.84         50.52         4.77 o
   4  -7   5         33.43         42.90         7.28 o
   5  -7   5          0.92          5.46         3.81 o
  -9  -6   5          4.74          9.48         6.51 o
  -8  -6   5         33.22         31.03         5.70 o
  -7  -6   5         40.40         51.36         5.58 o
  -6  -6   5          6.01          3.68         2.49 o
  -5  -6   5        129.07        117.73         4.65 o
  -4  -6   5        142.95        150.08         5.95 o
  -3  -6   5         19.41         30.04         3.44 o
  -2  -6   5          1.68          2.66         2.17 o
  -1  -6   5        195.71        194.84         4.79 o
   0  -6   5         37.07         56.67         2.85 o
   1  -6   5         43.62         32.86         2.88 o
   2  -6   5        194.89        197.55         6.38 o
   3  -6   5        140.88        167.30         5.85 o
   4  -6   5         17.75         11.28         2.78 o
   5  -6   5          1.14          3.89         3.40 o
   6  -6   5         19.55         27.01         4.64 o
 -10  -5   5          7.00          7.45         4.43 o
  -9  -5   5         65.41         55.46         5.35 o
  -8  -5   5          2.63         11.23         5.70 o
  -7  -5   5         20.86         15.26         4.30 o
  -6  -5   5        284.01        283.88         8.59 o
  -5  -5   5         40.56         52.70         3.48 o
  -4  -5   5        207.25        239.29         5.03 o
  -3  -5   5        214.82        210.26         5.62 o
  -2  -5   5        172.18        186.51         5.11 o
  -1  -5   5          0.49          1.63         1.42 o
   0  -5   5        118.62        108.01         2.83 o
   1  -5   5        277.04        280.84         4.71 o
   2  -5   5        144.25        170.50         4.80 o
   3  -5   5         47.61         40.03         3.09 o
   4  -5   5          7.18          6.43         2.53 o
   5  -5   5         31.09         35.71         3.69 o
   6  -5   5          2.11          4.35         3.51 o
   7  -5   5         21.70         27.98         5.62 o
 -10  -4   5         16.25         24.78         4.64 o
  -9  -4   5          0.45          4.87         3.82 o
  -8  -4   5          0.72          2.79         3.52 o
  -7  -4   5         83.58         93.08         5.56 o
  -6  -4   5        231.21        256.30         8.25 o
  -5  -4   5        206.87        175.75         5.18 o
  -4  -4   5        275.25        277.51         5.16 o
  -3  -4   5        210.95        205.10         4.22 o
  -2  -4   5         34.24         42.57         1.92 o
  -1  -4   5        657.26        643.36         6.52 o
   0  -4   5        714.16        702.33         7.47 o
   1  -4   5          5.21          3.95         1.26 o
   2  -4   5          9.79         15.79         2.10 o
   3  -4   5        434.36        421.27         7.55 o
   4  -4   5         35.81         41.00         2.90 o
   5  -4   5         36.00         32.66         3.01 o
   6  -4   5         54.22         57.35         5.83 o
   7  -4   5         29.41         44.78         5.44 o
   8  -4   5         11.91          9.66         4.76 o
 -10  -3   5          2.72          3.44         3.29 o
  -9  -3   5         20.04         13.56         3.73 o
  -8  -3   5        224.15        221.72         7.44 o
  -7  -3   5          1.10          3.85         3.33 o
  -6  -3   5          4.01          2.50         2.97 o
  -5  -3   5        617.79        589.27         8.70 o
  -4  -3   5          2.49          1.56         1.70 o
  -3  -3   5         47.05         57.70         2.23 o
  -2  -3   5        282.18        249.74         4.26 o
  -1  -3   5        872.30        857.34        10.66 o
   0  -3   5         45.49         52.99         1.99 o
   1  -3   5        318.73        292.26         3.88 o
   2  -3   5        315.51        310.16         4.62 o
   3  -3   5          0.29          0.09         1.62 o
   4  -3   5         57.62         47.83         2.71 o
   5  -3   5        248.62        247.34         5.96 o
   6  -3   5          1.30          1.95         3.02 o
   7  -3   5          3.41          6.22         3.21 o
   8  -3   5         61.88         70.41         5.93 o
   9  -3   5          3.95          2.40         4.46 o
 -10  -2   5         12.82         19.32         4.47 o
  -9  -2   5         37.92         37.42         4.83 o
  -8  -2   5         36.27         31.83         4.45 o
  -7  -2   5         22.16         25.74         3.43 o
  -6  -2   5        198.56        186.98         7.20 o
  -5  -2   5        220.16        222.49         4.84 o
  -4  -2   5        279.39        269.23         5.04 o
  -3  -2   5       1971.55       1914.73        18.78 o
  -2  -2   5        293.74        261.32         3.27 o
  -1  -2   5          2.03          5.14         1.10 o
   0  -2   5       1261.17       1261.11        11.65 o
   1  -2   5        156.62        136.60         3.27 o
   2  -2   5         51.16         49.90         1.72 o
   3  -2   5        545.46        495.54         6.92 o
   4  -2   5        585.72        598.24         8.36 o
   5  -2   5         47.38         45.76         2.66 o
   6  -2   5        147.00        133.87         5.26 o
   7  -2   5          8.19          9.78         3.13 o
   8  -2   5         41.44         41.80         7.18 o
   9  -2   5          7.41          5.58         4.82 o
 -10  -1   5         14.32         12.87         4.30 o
  -9  -1   5         17.71         17.67         4.51 o
  -8  -1   5        129.66        113.17         6.50 o
  -7  -1   5        300.30        281.35         7.64 o
  -6  -1   5          0.09          1.81         2.00 o
  -5  -1   5        141.07        119.35         3.59 o
  -4  -1   5        630.74        567.33         6.08 o
  -3  -1   5         45.76         34.13         1.96 o
  -2  -1   5        371.78        368.17         3.96 o
  -1  -1   5        218.83        162.09         2.51 o
   0  -1   5        471.83        370.44         6.10 o
   1  -1   5       1270.69       1431.19        12.45 o
   2  -1   5       1432.94       1469.59        13.00 o
   3  -1   5        789.06        732.87         8.35 o
   4  -1   5         53.67         64.30         2.48 o
   5  -1   5         75.31         77.20         3.05 o
   6  -1   5        106.43         97.22         4.40 o
   7  -1   5          7.21          9.07         2.80 o
   8  -1   5        194.13        198.07         6.57 o
   9  -1   5         14.10         25.23         6.19 o
  10  -1   5          2.84          6.26         3.70 o
 -10   0   5          7.22          7.34         5.38 o
  -9   0   5        120.38        113.55         6.94 o
  -8   0   5          1.53          1.38         3.73 o
  -7   0   5          1.81          2.39         3.25 o
  -6   0   5        248.04        254.54         6.74 o
  -5   0   5        704.63        702.64         9.71 o
  -4   0   5         66.24         84.21         2.22 o
  -3   0   5        611.20        598.05         6.93 o
  -2   0   5       1257.40       1260.38        11.51 o
  -1   0   5        159.46        143.54         2.47 o
   0   0   5         15.59         21.10         1.30 o
   1   0   5       1804.34       1799.68        16.97 o
   2   0   5        749.97        739.89         7.95 o
   3   0   5        111.43        124.36         2.45 o
   4   0   5        143.64        133.81         2.98 o
   5   0   5        267.03        253.60         5.75 o
   6   0   5         68.31         80.60         3.79 o
   7   0   5         91.28         93.67         4.32 o
   8   0   5         35.97         41.70         3.72 o
   9   0   5         27.33         26.67         3.34 o
  10   0   5          5.96          7.90         4.91 o
 -10   1   5          7.55         11.24         7.87 o
  -9   1   5         20.86         20.70         5.51 o
  -8   1   5          0.50          1.84         3.99 o
  -7   1   5        209.60        190.72         8.05 o
  -6   1   5         49.67         53.00         4.47 o
  -5   1   5         77.11         80.47         2.41 o
  -4   1   5        180.57        152.26         3.20 o
  -3   1   5        793.86        706.27         8.63 o
  -2   1   5        197.64        165.93         2.77 o
  -1   1   5       1027.54       1102.44        12.59 o
   0   1   5       2777.58       2629.91        27.05 o
   1   1   5        421.48        563.80         7.71 o
   2   1   5       1007.03       1143.69        14.59 o
   3   1   5       2121.77       2273.07        22.76 o
   4   1   5        133.39        115.74         3.77 o
   5   1   5          1.31          3.63         1.70 o
   6   1   5        480.56        501.41         8.90 o
   7   1   5        356.32        341.12         7.80 o
   8   1   5         46.62         54.88         3.58 o
   9   1   5         78.59         81.80         6.52 o
  10   1   5          9.78          8.48         3.99 o
  -9   2   5         13.31         15.61         5.92 o
  -8   2   5         66.93         60.82         6.83 o
  -7   2   5         30.97         24.97         4.76 o
  -6   2   5         93.29        105.85         6.28 o
  -5   2   5        822.50        791.94        12.00 o
  -4   2   5        609.37        598.35         9.88 o
  -3   2   5          5.81          6.65         0.85 o
  -2   2   5       1138.13       1159.39        13.96 o
  -1   2   5        307.43        296.86         3.83 o
   0   2   5         13.38         15.32         1.18 o
   1   2   5       1007.74       1027.18        10.21 o
   2   2   5        409.80        352.65         7.72 o
   3   2   5        788.66        814.64         9.76 o
   4   2   5       1348.04       1470.84        20.97 o
   5   2   5        338.44        302.00         6.15 o
   6   2   5          1.31          2.51         1.96 o
   7   2   5        131.99        137.39         4.27 o
   8   2   5         59.53         66.84         5.43 o
   9   2   5         31.30         28.48         3.86 o
  10   2   5          6.76          6.53         3.70 o
  11   2   5          4.60          5.84         4.73 o
  -9   3   5         30.10         24.95         6.58 o
  -8   3   5          2.51          5.59         5.86 o
  -7   3   5        125.11        121.11         9.31 o
  -6   3   5        109.08        116.11         7.05 o
  -5   3   5         88.13         82.80         4.67 o
  -4   3   5        325.15        346.72         6.73 o
  -3   3   5         52.14         42.29         2.32 o
  -2   3   5        534.75        552.36         5.98 o
  -1   3   5        700.91        861.74         9.18 o
   0   3   5       2267.76       2257.17        24.77 o
   1   3   5        698.02        738.51         7.64 o
   2   3   5          5.29          4.38         1.17 o
   3   3   5        887.97        927.87        10.35 o
   4   3   5       1109.50       1108.66        15.67 o
   5   3   5         84.53         94.66         3.74 o
   6   3   5        101.26        107.54         3.98 o
   7   3   5         25.03         24.68         2.34 o
   8   3   5        249.58        242.74         7.20 o
   9   3   5         56.21         56.95         4.55 o
  10   3   5         45.62         51.72         4.19 o
  11   3   5          3.78          4.41         3.45 o
  -8   4   5         10.12          9.15         6.28 o
  -7   4   5         79.81         70.45         7.38 o
  -6   4   5          0.17          2.04         2.69 o
  -5   4   5          2.55          3.94         2.99 o
  -4   4   5        838.30        846.04        13.02 o
  -3   4   5          7.08         12.95         2.63 o
  -2   4   5        307.81        291.89         3.95 o
  -1   4   5        561.94        499.28         6.16 o
   0   4   5        864.51        854.81        10.04 o
   1   4   5        148.32        145.89         2.63 o
   2   4   5       1242.75       1251.93        13.83 o
   3   4   5         33.85         21.55         1.59 o
   4   4   5         49.71         56.18         1.73 o
   5   4   5        819.72        865.34        12.80 o
   6   4   5        233.00        250.36         8.56 o
   7   4   5          2.95          3.18         1.77 o
   8   4   5        302.63        293.04        13.00 o
   9   4   5        120.79        112.84        12.92 o
  10   4   5          5.01          6.02         3.40 o
  11   4   5          8.21          5.17         3.77 o
  -8   5   5          8.30          3.92         6.28 o
  -7   5   5          0.11          0.66         6.12 o
  -6   5   5         81.49         87.10         5.64 o
  -5   5   5        334.73        329.04        12.52 o
  -4   5   5         58.47         61.14         3.81 o
  -3   5   5        277.15        270.92         6.66 o
  -2   5   5        549.86        549.49         6.72 o
  -1   5   5         62.80         76.46         2.46 o
   0   5   5        182.64        215.68         4.02 o
   1   5   5        941.03        946.69         8.99 o
   2   5   5        614.57        728.09         8.62 o
   3   5   5        226.94        210.35         4.34 o
   4   5   5        768.42        776.83         9.50 o
   5   5   5        261.45        253.20         5.30 o
   6   5   5          8.00         10.06         2.11 o
   7   5   5        175.67        182.48         5.04 o
   8   5   5          5.20          5.14         2.06 o
   9   5   5         15.83         12.73         3.95 o
  10   5   5         28.90         22.73         4.28 o
  11   5   5          6.00          8.95         3.82 o
  -7   6   5         33.72         30.25         8.05 o
  -6   6   5         11.39         12.61         4.59 o
  -5   6   5         68.57         61.70         6.23 o
  -4   6   5         40.91         44.52         4.74 o
  -3   6   5        258.97        244.22         7.22 o
  -2   6   5          6.04          8.90         2.16 o
  -1   6   5        113.45        108.62         3.20 o
   0   6   5       1011.77       1040.34        11.01 o
   1   6   5        114.56        121.42         4.32 o
   2   6   5        500.80        475.49         6.26 o
   3   6   5        374.53        345.67         6.20 o
   4   6   5        111.94        110.28         3.08 o
   5   6   5         55.44         60.44         4.37 o
   6   6   5        248.48        271.72         8.48 o
   7   6   5        203.26        196.87         8.64 o
   8   6   5         25.10         22.45         3.22 o
   9   6   5         84.48         84.87         6.45 o
  10   6   5         47.87         46.89        13.81 o
  11   6   5          1.19          5.53         8.75 o
  -6   7   5          0.24          5.03         4.98 o
  -5   7   5        159.78        188.75         8.90 o
  -4   7   5         63.94         71.18         4.72 o
  -3   7   5          1.24          1.79         2.89 o
  -2   7   5        420.84        376.09         8.23 o
  -1   7   5          5.88          2.34         2.08 o
   0   7   5         42.13         46.60         2.42 o
   1   7   5        761.27        719.43        10.30 o
   2   7   5        167.78        168.81         4.51 o
   3   7   5        324.19        359.23         7.55 o
   4   7   5        139.09        137.84         5.07 o
   5   7   5        342.44        351.18        12.31 o
   6   7   5          1.06          1.75         3.42 o
   7   7   5         69.48         68.34         9.14 o
   8   7   5         17.32         26.19         4.69 o
   9   7   5         47.66         43.63         5.22 o
  10   7   5          9.74          9.44         5.54 o
  -5   8   5          7.37         13.58         5.92 o
  -4   8   5         12.10         13.15         5.38 o
  -3   8   5         67.44         74.99         8.13 o
  -2   8   5         36.26         29.20         6.39 o
  -1   8   5         25.63         16.36         4.55 o
   0   8   5        368.14        369.45         6.90 o
   1   8   5        162.73        176.95         4.94 o
   2   8   5         28.18         33.56         3.24 o
   3   8   5        565.00        522.74         9.94 o
   4   8   5         11.31         12.95         3.16 o
   5   8   5         55.80         51.47         3.96 o
   6   8   5        184.75        163.35        10.37 o
   7   8   5        134.49        144.66         7.90 o
   8   8   5         24.61         17.94         3.80 o
   9   8   5         13.32         14.57         6.34 o
  10   8   5         21.34         12.20         7.22 o
  -4   9   5         75.08         71.32         8.75 o
  -3   9   5          2.24          8.21         6.71 o
  -2   9   5         50.80         51.08         7.81 o
  -1   9   5         66.07         51.57         5.82 o
   0   9   5         36.21         45.79         4.75 o
   1   9   5          4.97          3.40         2.91 o
   2   9   5        239.84        235.35         6.12 o
   3   9   5         37.02         38.23         3.91 o
   4   9   5          6.27         10.25         3.37 o
   5   9   5        104.77        102.34         4.85 o
   6   9   5         53.22         55.78         5.10 o
   7   9   5          0.17          0.09         4.07 o
   8   9   5         27.96         19.87         4.38 o
   9   9   5         29.55         27.02         4.78 o
  -3  10   5          4.05         14.47        14.85 o
  -2  10   5         52.59         53.89         8.63 o
  -1  10   5          0.88          0.30         5.07 o
   0  10   5         35.43         35.03         4.94 o
   1  10   5         68.18         58.80         8.06 o
   2  10   5         14.68         19.89         4.40 o
   3  10   5         12.32         14.01         3.84 o
   4  10   5        103.81        117.31         5.91 o
   5  10   5         30.16         29.55         3.89 o
   6  10   5          2.03          4.32         3.11 o
   7  10   5         64.58         69.57         7.29 o
   8  10   5         22.75         15.93         5.36 o
   9  10   5          0.11          3.49         4.84 o
  -1  11   5         13.25          8.72         5.53 o
   0  11   5         25.77         24.33         5.24 o
   1  11   5          5.01          6.72         7.03 o
   2  11   5         50.65         54.41         6.70 o
   3  11   5         38.74         48.01         5.45 o
   4  11   5         28.14         31.97         4.45 o
   5  11   5         13.96         20.72         5.49 o
   6  11   5         30.34         34.93         5.02 o
   7  11   5          8.05          5.93         6.50 o
   3  12   5          8.40          7.83         5.22 o
   4  12   5         20.15         13.40         4.61 o
  -6  -9   6          2.79         12.90         5.72 o
  -5  -9   6         10.01         18.93         6.00 o
  -4  -9   6         22.87          7.86         4.83 o
  -3  -9   6         10.35         13.04         5.60 o
  -2  -9   6         24.68         18.68         9.41 o
  -1  -9   6         30.62         21.21         9.16 o
   0  -9   6          5.47          9.09         5.45 o
   1  -9   6          0.09          3.80         6.23 o
  -7  -8   6         10.29         24.03         6.91 o
  -6  -8   6          0.51          3.95         3.87 o
  -5  -8   6         31.28         35.35         3.78 o
  -4  -8   6          2.54          7.12         3.53 o
  -3  -8   6          0.04          7.75         6.32 o
  -2  -8   6         79.69         69.70         9.40 o
  -1  -8   6         10.43         22.49         5.52 o
   0  -8   6         20.61         33.89         7.18 o
   1  -8   6         21.98         16.05         7.11 o
   2  -8   6         15.76         23.81         8.30 o
   3  -8   6          0.07          0.72         4.12 o
  -8  -7   6          0.20         12.25         7.41 o
  -7  -7   6          0.39          4.18         4.50 o
  -6  -7   6         16.93         22.99         5.43 o
  -5  -7   6         12.76         22.51         3.65 o
  -4  -7   6          1.71          1.53         2.91 o
  -3  -7   6        107.76        124.65         5.66 o
  -2  -7   6         98.60        118.10         7.66 o
  -1  -7   6          0.30          4.00         3.73 o
   0  -7   6         10.68         13.11         4.79 o
   1  -7   6          0.78          6.81         3.89 o
   2  -7   6         14.48         23.48         4.19 o
   3  -7   6         15.77         13.19         3.93 o
   4  -7   6         41.90         45.66         7.61 o
   5  -7   6          0.58          0.00         3.75 o
  -9  -6   6          2.83          5.64         4.60 o
  -8  -6   6          9.95          5.67         4.88 o
  -7  -6   6         96.91        108.20         6.35 o
  -6  -6   6          8.04         10.19         3.28 o
  -5  -6   6         51.89         47.98         3.96 o
  -4  -6   6        162.09        177.12         5.23 o
  -3  -6   6          1.52          3.46         3.24 o
  -2  -6   6          0.57          0.90         2.52 o
  -1  -6   6        142.33        131.88         5.12 o
   0  -6   6        188.87        209.56         7.89 o
   1  -6   6         83.58         61.72         3.85 o
   2  -6   6         21.88         19.66         3.77 o
   3  -6   6        153.62        170.68         6.91 o
   4  -6   6         50.82         29.05         4.08 o
   5  -6   6          5.19          4.98         3.57 o
   6  -6   6         18.38         17.54         4.75 o
  -9  -5   6         52.55         47.36         5.66 o
  -8  -5   6          1.46          4.30         4.39 o
  -7  -5   6          0.87          3.08         4.48 o
  -6  -5   6         10.69          8.17         3.53 o
  -5  -5   6        179.98        203.15         7.33 o
  -4  -5   6          0.60          2.51         2.28 o
  -3  -5   6         51.38         45.94         3.23 o
  -2  -5   6        120.31        133.68         5.36 o
  -1  -5   6         66.38         89.63         3.60 o
   0  -5   6         23.77         19.77         2.22 o
   1  -5   6        125.17        125.63         4.00 o
   2  -5   6         10.94          4.79         2.32 o
   3  -5   6          2.96          5.15         2.62 o
   4  -5   6         12.46          8.89         2.82 o
   5  -5   6        139.46        148.65         5.80 o
   6  -5   6         11.73          9.42         3.86 o
   7  -5   6          3.17          5.79         5.13 o
 -10  -4   6          9.71          4.64         4.71 o
  -9  -4   6          9.08         13.69         5.06 o
  -8  -4   6          0.15          3.40         4.18 o
  -7  -4   6        355.68        362.32        10.58 o
  -6  -4   6         16.66         15.62         4.54 o
  -5  -4   6        316.97        323.95         7.70 o
  -4  -4   6        350.95        353.51         6.55 o
  -3  -4   6         27.98         37.98         2.55 o
  -2  -4   6         50.54         68.10         2.67 o
  -1  -4   6        382.40        336.77         5.21 o
   0  -4   6        364.49        365.91         4.88 o
   1  -4   6        382.33        410.41         5.63 o
   2  -4   6         82.75         72.98         3.36 o
   3  -4   6         37.84         40.30         4.38 o
   4  -4   6        346.80        340.77         7.71 o
   5  -4   6         80.50         74.23         4.05 o
   6  -4   6          7.91          9.79         3.48 o
   7  -4   6         22.33         31.15         5.31 o
   8  -4   6          2.21          0.84         4.50 o
 -10  -3   6          3.02          2.20         4.38 o
  -9  -3   6          0.77          2.95         4.68 o
  -8  -3   6         95.67         98.32         5.98 o
  -7  -3   6         25.08         32.38         4.41 o
  -6  -3   6         62.68         49.04         5.17 o
  -5  -3   6         56.90         67.92         3.19 o
  -4  -3   6         57.18         57.56         2.88 o
  -3  -3   6        169.01        139.82         3.44 o
  -2  -3   6        926.53        907.66         9.31 o
  -1  -3   6        612.09        592.11         6.73 o
   0  -3   6        186.69        193.34         4.22 o
   1  -3   6         90.01         82.36         2.97 o
   2  -3   6        229.18        225.49         3.76 o
   3  -3   6        218.72        197.18         4.86 o
   4  -3   6         77.87         70.69         3.33 o
   5  -3   6        188.87        200.53         5.25 o
   6  -3   6         25.00         34.98         4.03 o
   7  -3   6          0.13          1.60         3.51 o
   8  -3   6         14.70         15.55         5.51 o
 -10  -2   6         17.17         14.99         5.81 o
  -9  -2   6         68.04         55.91         5.99 o
  -8  -2   6          1.74          1.58         4.12 o
  -7  -2   6          9.58         10.96         3.17 o
  -6  -2   6        102.95         93.38         4.95 o
  -5  -2   6        340.39        342.20         6.76 o
  -4  -2   6         10.58          8.50         1.78 o
  -3  -2   6        404.71        388.61         6.00 o
  -2  -2   6        564.94        572.79         6.45 o
  -1  -2   6         79.44         81.82         2.51 o
   0  -2   6         12.93          7.33         1.21 o
   1  -2   6         54.75         54.46         2.00 o
   2  -2   6         63.24         69.60         2.24 o
   3  -2   6        134.20        117.96         3.81 o
   4  -2   6        519.71        535.11         8.03 o
   5  -2   6         97.44        102.00         5.68 o
   6  -2   6          1.82          2.22         2.90 o
   7  -2   6         17.90         13.47         3.53 o
   8  -2   6          0.29          4.49         4.35 o
   9  -2   6          0.78         10.42         7.39 o
 -10  -1   6          6.51          4.50         4.73 o
  -9  -1   6          8.23          4.55         4.57 o
  -8  -1   6         16.61         13.74         4.62 o
  -7  -1   6        221.82        227.04         8.89 o
  -6  -1   6          0.49          1.57         2.87 o
  -5  -1   6        260.19        286.18         5.32 o
  -4  -1   6        570.94        543.69         6.59 o
  -3  -1   6        145.44        148.07         3.39 o
  -2  -1   6        714.03        734.15         6.76 o
  -1  -1   6         21.04         16.82         1.30 o
   0  -1   6       5633.75       5797.16        49.19 o
   1  -1   6        289.62        293.18         5.38 o
   2  -1   6       1015.63        963.46        11.34 o
   3  -1   6        621.69        624.93         8.23 o
   4  -1   6        108.01        121.42         4.64 o
   5  -1   6         85.22         81.59         2.66 o
   6  -1   6        234.33        233.21         6.74 o
   7  -1   6         69.45         71.35         4.52 o
   8  -1   6         68.37         74.34         4.88 o
   9  -1   6         32.77         41.32         7.34 o
 -10   0   6          4.66          7.80         5.30 o
  -9   0   6         58.91         62.72         9.45 o
  -8   0   6         43.15         43.03         6.76 o
  -7   0   6          2.76          3.38         4.80 o
  -6   0   6         87.92         79.35         4.28 o
  -5   0   6        365.00        352.19         7.46 o
  -4   0   6         69.01         66.24         3.08 o
  -3   0   6          6.95          6.53         1.30 o
  -2   0   6       1104.42       1082.42         9.78 o
  -1   0   6        132.21        177.36         2.95 o
   0   0   6       1158.99       1225.74        11.81 o
   1   0   6        321.61        257.44         4.28 o
   2   0   6        168.10        130.09         2.71 o
   3   0   6         93.32        111.46         3.77 o
   4   0   6         97.60         99.37         4.56 o
   5   0   6        388.25        381.24         6.91 o
   6   0   6         37.02         46.60         3.33 o
   7   0   6         71.75         75.60         4.41 o
   8   0   6          3.01          2.83         2.88 o
   9   0   6          6.17          2.76         3.13 o
  10   0   6         25.06         31.10         4.35 o
  -9   1   6          0.35          0.12         5.97 o
  -8   1   6         25.19         14.73         4.97 o
  -7   1   6        293.79        302.28        10.04 o
  -6   1   6         50.76         48.88         6.07 o
  -5   1   6          0.24          1.85         1.44 o
  -4   1   6        418.13        425.91         6.81 o
  -3   1   6        350.73        332.95         5.32 o
  -2   1   6         87.24         90.11         2.22 o
  -1   1   6       1185.47       1153.69        11.08 o
   0   1   6       1714.72       1665.15        24.15 o
   1   1   6       2047.07       2171.71        20.33 o
   2   1   6         57.45         67.96         2.06 o
   3   1   6         69.13         51.94         2.10 o
   4   1   6        188.85        175.91         4.66 o
   5   1   6         61.55         75.50         3.57 o
   6   1   6        203.96        209.96         5.70 o
   7   1   6        312.00        322.33         7.40 o
   8   1   6         10.56          9.41         2.75 o
   9   1   6         19.88         19.44         5.56 o
  10   1   6         17.03         23.74        11.95 o
  -9   2   6         26.76         23.31         6.39 o
  -8   2   6         39.49         39.42         5.79 o
  -7   2   6         47.60         38.84         5.31 o
  -6   2   6         25.55         20.63         4.37 o
  -5   2   6        178.29        169.47         4.54 o
  -4   2   6        313.81        296.90         5.54 o
  -3   2   6          0.29          3.18         1.27 o
  -2   2   6        858.17        799.48        11.10 o
  -1   2   6        741.84        719.04         8.10 o
   0   2   6          0.49          2.63         0.98 o
   1   2   6        548.02        584.14         6.60 o
   2   2   6        989.06        974.46        11.82 o
   3   2   6          8.37          4.40         1.40 o
   4   2   6        732.43        827.34        10.72 o
   5   2   6       1788.56       1848.87        31.06 o
   6   2   6        113.31        111.97         4.43 o
   7   2   6         18.85         27.40         4.27 o
   8   2   6         29.00         39.26         3.22 o
   9   2   6         21.19         25.13         4.45 o
  10   2   6          3.40          2.12         3.99 o
  -9   3   6         25.85         16.86         6.47 o
  -8   3   6          1.52          5.69         6.34 o
  -7   3   6         67.50         65.17         6.44 o
  -6   3   6         46.29         46.70         3.43 o
  -5   3   6        182.47        172.66         6.04 o
  -4   3   6        134.65        152.28         4.52 o
  -3   3   6        441.35        463.93         7.56 o
  -2   3   6        752.39        738.31         8.56 o
  -1   3   6         88.08         88.86         2.55 o
   0   3   6        529.53        545.62         6.41 o
   1   3   6        526.66        512.52         6.06 o
   2   3   6        136.35        121.79         3.07 o
   3   3   6        732.95        727.19         9.55 o
   4   3   6         37.61         30.05         1.87 o
   5   3   6         11.68         13.25         2.41 o
   6   3   6         13.46         20.08         2.66 o
   7   3   6         97.17        112.87         5.49 o
   8   3   6         47.92         53.49         6.41 o
   9   3   6         29.36         41.11         6.24 o
  10   3   6         15.11         11.48         5.69 o
  11   3   6          3.85          3.85         4.20 o
  -8   4   6          5.19          4.75         6.28 o
  -7   4   6         54.48         68.40         7.86 o
  -6   4   6         51.67         50.07         4.17 o
  -5   4   6        143.18        144.78         6.10 o
  -4   4   6        277.51        288.98         6.60 o
  -3   4   6         75.67         72.93         3.95 o
  -2   4   6        267.62        293.17         4.48 o
  -1   4   6        175.49        160.12         2.88 o
   0   4   6        865.77        884.31         9.68 o
   1   4   6        146.33        165.50         3.06 o
   2   4   6       1452.78       1506.36        14.55 o
   3   4   6        200.68        179.54         4.28 o
   4   4   6        329.12        339.01         5.76 o
   5   4   6        504.99        528.89         9.94 o
   6   4   6        451.43        480.24         9.71 o
   7   4   6         85.71         81.94         6.44 o
   8   4   6         36.01         43.94         3.12 o
   9   4   6         66.05         78.24         6.26 o
  10   4   6          3.54          5.52         4.16 o
  11   4   6          0.11          2.30         3.99 o
  -8   5   6         21.17         19.46         7.32 o
  -7   5   6          0.09          4.56         6.42 o
  -6   5   6         80.43         81.87         5.56 o
  -5   5   6         45.20         50.63         7.28 o
  -4   5   6         23.65         26.70         3.20 o
  -3   5   6        205.88        215.88         6.74 o
  -2   5   6        359.27        349.26         6.16 o
  -1   5   6        240.80        260.66         3.95 o
   0   5   6        171.72        183.78         3.98 o
   1   5   6        369.97        335.71         4.79 o
   2   5   6        563.79        551.56         6.91 o
   3   5   6         26.66         29.09         2.28 o
   4   5   6        441.20        462.16        12.44 o
   5   5   6         77.95         74.18         4.30 o
   6   5   6          8.06         11.37         2.86 o
   7   5   6        515.01        523.39        16.37 o
   8   5   6          1.62          3.09         2.92 o
   9   5   6         55.80         45.34         5.34 o
  10   5   6         41.27         35.15         5.94 o
  11   5   6         20.38         22.06         4.59 o
  -7   6   6         24.71         32.07         8.09 o
  -6   6   6         18.14         13.37         4.79 o
  -5   6   6         13.03          3.87         4.42 o
  -4   6   6         51.23         60.31         4.33 o
  -3   6   6        253.12        264.16         7.25 o
  -2   6   6         36.20         38.63         3.36 o
  -1   6   6        249.91        228.81         4.50 o
   0   6   6        352.22        373.97         6.42 o
   1   6   6        264.82        279.31         4.82 o
   2   6   6        564.76        595.52         7.52 o
   3   6   6        228.97        230.26         5.04 o
   4   6   6        143.78        141.26         4.32 o
   5   6   6         26.09         31.72         1.89 o
   6   6   6         76.18         80.24         6.17 o
   7   6   6        434.66        439.97        15.44 o
   8   6   6         13.80         12.24         5.00 o
   9   6   6          0.83          0.00         4.52 o
  10   6   6         27.09         24.31         8.27 o
  11   6   6          0.22          0.00         5.14 o
  -6   7   6          2.99         13.49         7.11 o
  -5   7   6         61.58         61.38        10.15 o
  -4   7   6         87.44         89.17         5.16 o
  -3   7   6          0.16          1.43         2.83 o
  -2   7   6        259.17        280.96         7.33 o
  -1   7   6        213.70        204.92         5.81 o
   0   7   6        133.15        110.28         4.56 o
   1   7   6          5.06          4.25         1.61 o
   2   7   6        470.50        471.86         7.33 o
   3   7   6         79.42         70.21         3.67 o
   4   7   6        153.85        154.75         4.97 o
   5   7   6        468.88        490.69         8.50 o
   6   7   6          2.56          4.70         3.05 o
   7   7   6          5.03          0.92         4.02 o
   8   7   6        118.34        120.74         7.14 o
   9   7   6         16.59         15.93         4.21 o
  10   7   6          0.01          3.16         5.43 o
  -5   8   6          0.97          0.00         5.01 o
  -4   8   6          9.78          7.50         5.21 o
  -3   8   6         96.23         79.69         8.21 o
  -2   8   6          1.07          0.45         5.81 o
  -1   8   6         77.64         79.89         6.23 o
   0   8   6        472.91        440.84         9.17 o
   1   8   6         67.00         74.27         3.14 o
   2   8   6         79.14         88.61         4.38 o
   3   8   6        458.84        470.19         9.49 o
   4   8   6         36.53         43.38         3.85 o
   5   8   6         44.10         42.57         3.75 o
   6   8   6         11.20          8.38         3.55 o
   7   8   6         58.64         60.82         4.63 o
   8   8   6         55.80         52.39         5.51 o
   9   8   6         26.84         26.46         5.33 o
  10   8   6          8.13         13.24         4.03 o
  -4   9   6         19.51         13.10         7.37 o
  -3   9   6         29.00         28.90        13.81 o
  -2   9   6         20.12         20.16         7.30 o
  -1   9   6        109.42        107.01         8.63 o
   0   9   6         43.49         47.35         8.36 o
   1   9   6          5.71          4.96         3.11 o
   2   9   6        129.02        134.40         5.71 o
   3   9   6         40.69         51.70         4.33 o
   4   9   6         14.83         13.34         3.63 o
   5   9   6        150.77        149.19         6.10 o
   6   9   6        103.16        109.34        10.95 o
   7   9   6          0.52          2.28         3.65 o
   8   9   6         17.55         18.34         4.22 o
   9   9   6         39.99         43.07         7.14 o
  -3  10   6         15.09         11.81        10.11 o
  -2  10   6         61.20         65.99         9.45 o
  -1  10   6          7.78          4.96         5.41 o
   0  10   6          9.32          9.45         5.15 o
   1  10   6         75.64         65.77         6.54 o
   2  10   6         21.45         28.97         6.81 o
   3  10   6          3.51          5.14         3.93 o
   4  10   6         96.43         96.50         5.97 o
   5  10   6         19.33         20.10         3.84 o
   6  10   6          2.63          1.58         2.99 o
   7  10   6         31.41         32.17         5.12 o
   8  10   6         14.38         18.25         5.15 o
  -1  11   6         10.09         12.62         5.96 o
   0  11   6         17.41         11.35         5.68 o
   1  11   6          4.89          4.53         5.30 o
   2  11   6         34.24         33.09         6.34 o
   3  11   6         18.83         19.06         5.35 o
   4  11   6         53.37         51.04         5.54 o
   5  11   6         18.21         11.36         4.43 o
   6  11   6         16.33         16.91         3.95 o
   7  11   6         30.99         37.85         7.43 o
  -4  -9   7          2.36          1.62         6.11 o
  -3  -9   7         12.01         22.44         7.75 o
  -2  -9   7          3.89          1.25         8.38 o
  -1  -9   7          4.59          0.00         8.99 o
  -6  -8   7          3.46          4.67         4.49 o
  -5  -8   7         61.73         61.68         6.02 o
  -4  -8   7         32.21         36.61         5.31 o
  -3  -8   7          3.38          2.00         5.55 o
  -2  -8   7         15.60         15.82         7.20 o
  -1  -8   7          6.78          5.54         5.26 o
   0  -8   7         11.97         26.41        11.52 o
   1  -8   7          3.85          6.33         6.64 o
   2  -8   7         41.43         51.00        19.06 o
  -8  -7   7          0.14          6.47         5.38 o
  -7  -7   7          1.32          4.33         4.86 o
  -6  -7   7          2.86          2.36         4.27 o
  -5  -7   7          9.86         18.69         3.79 o
  -4  -7   7          6.87         18.07         3.67 o
  -3  -7   7          2.28          5.47         4.22 o
  -2  -7   7          1.02          5.85         5.13 o
  -1  -7   7          1.47          3.26         4.54 o
   0  -7   7         52.98         42.56         6.12 o
   1  -7   7         13.24         15.71         6.58 o
   2  -7   7          2.93         11.81         6.23 o
   3  -7   7          0.45          2.99         3.77 o
   4  -7   7          2.78          7.77         4.53 o
  -8  -6   7          0.15          7.07         5.01 o
  -7  -6   7         42.85         45.72         7.00 o
  -6  -6   7          2.03          7.98         3.58 o
  -5  -6   7          9.05          5.51         3.29 o
  -4  -6   7        184.01        190.19         5.57 o
  -3  -6   7        122.57        147.18         8.47 o
  -2  -6   7         12.96          4.58         3.29 o
  -1  -6   7          1.04          1.42         3.49 o
   0  -6   7        315.32        327.61         9.34 o
   1  -6   7          1.02          1.54         3.11 o
   2  -6   7         23.05         22.93         4.65 o
   3  -6   7         24.08         39.14         8.79 o
   4  -6   7          3.00          4.11         3.61 o
   5  -6   7          1.32          4.44         3.21 o
  -9  -5   7          5.61         11.47         4.83 o
  -8  -5   7         24.92         36.18         6.23 o
  -7  -5   7          4.46          1.62         4.68 o
  -6  -5   7         55.09         55.52         4.00 o
  -5  -5   7        114.11        125.05         5.31 o
  -4  -5   7          0.73          6.71         2.69 o
  -3  -5   7          2.24          7.27         2.53 o
  -2  -5   7        113.26        120.24         4.13 o
  -1  -5   7          8.23          3.45         2.38 o
   0  -5   7        257.71        193.15         6.17 o
   1  -5   7         71.40         69.43         3.59 o
   2  -5   7        134.63        140.58         4.98 o
   3  -5   7         22.04          9.23         3.68 o
   4  -5   7          1.44          1.55         2.94 o
   5  -5   7        102.64        105.38         5.69 o
   6  -5   7         13.80          4.55         3.96 o
  -9  -4   7         11.56         17.72         5.68 o
  -8  -4   7          3.46         10.40         4.96 o
  -7  -4   7         35.17         39.91         5.45 o
  -6  -4   7         15.54         26.74         2.92 o
  -5  -4   7          9.23         12.94         3.36 o
  -4  -4   7          6.03          7.15         2.40 o
  -3  -4   7        239.25        264.65         5.21 o
  -2  -4   7         48.27         68.46         3.23 o
  -1  -4   7         12.56          9.59         2.25 o
   0  -4   7         39.50         44.62         2.37 o
   1  -4   7        252.88        288.87         5.34 o
   2  -4   7          5.39         10.34         2.54 o
   3  -4   7          2.94          3.27         2.43 o
   4  -4   7         44.27         49.78         3.41 o
   5  -4   7         38.54         24.76         3.37 o
   6  -4   7          1.55          2.23         3.24 o
   7  -4   7         33.15         33.53         5.76 o
  -9  -3   7          4.21          4.88         5.04 o
  -8  -3   7         71.42         75.09         6.94 o
  -7  -3   7         64.17         73.48         5.84 o
  -6  -3   7          2.31          3.35         1.74 o
  -5  -3   7        168.16        167.44         7.59 o
  -4  -3   7        318.18        308.93         5.71 o
  -3  -3   7          1.81          8.18         2.18 o
  -2  -3   7        213.32        199.63         3.62 o
  -1  -3   7        240.84        237.46         4.06 o
   0  -3   7         11.08         21.93         2.19 o
   1  -3   7        216.56        181.08         3.47 o
   2  -3   7       1075.52       1037.34        25.55 o
   3  -3   7         41.93         54.20         3.42 o
   4  -3   7          2.77          4.47         2.45 o
   5  -3   7         46.91         43.42         3.30 o
   6  -3   7         69.13         67.35         4.41 o
   7  -3   7          0.41          2.60         3.66 o
   8  -3   7         12.87         17.99         4.86 o
  -9  -2   7         33.81         37.32         5.04 o
  -8  -2   7          3.84          7.16         4.28 o
  -7  -2   7          0.55          1.72         3.39 o
  -6  -2   7        108.25        116.02         6.96 o
  -5  -2   7         21.30         18.56         3.03 o
  -4  -2   7          0.48          3.75         1.95 o
  -3  -2   7        614.76        607.50        10.77 o
  -2  -2   7        352.03        338.84         4.72 o
  -1  -2   7         39.42         33.41         1.89 o
   0  -2   7        129.72        107.73         3.44 o
   1  -2   7          6.53          5.47         1.47 o
   2  -2   7        143.77        153.10         3.58 o
   3  -2   7        102.63         92.84         3.61 o
   4  -2   7         30.70         35.01         3.06 o
   5  -2   7         19.09         19.16         2.94 o
   6  -2   7         20.83         20.58         3.79 o
   7  -2   7        164.62        155.46         6.91 o
   8  -2   7          3.72          2.92         3.61 o
   9  -2   7          0.43          9.89        11.99 o
  -9  -1   7          0.11          4.00         5.05 o
  -8  -1   7          2.44          3.36         4.72 o
  -7  -1   7         82.40         90.49         6.59 o
  -6  -1   7        268.15        282.50         9.73 o
  -5  -1   7        642.84        603.62         8.64 o
  -4  -1   7         44.30         48.01         2.62 o
  -3  -1   7        735.16        718.57         8.53 o
  -2  -1   7         36.51         44.72         2.15 o
  -1  -1   7        103.55        114.46         2.91 o
   0  -1   7       1207.92       1191.13        11.09 o
   1  -1   7        131.53        129.37         3.45 o
   2  -1   7        631.67        604.74         7.39 o
   3  -1   7        851.79        858.93        11.29 o
   4  -1   7         84.02         86.69         3.95 o
   5  -1   7          1.76          5.37         2.24 o
   6  -1   7         14.81         16.44         3.59 o
   7  -1   7        115.73        105.66         5.59 o
   8  -1   7          0.50          3.20         3.37 o
   9  -1   7          9.87         13.31         7.62 o
  -9   0   7         24.87         19.40         6.05 o
  -8   0   7         36.49         31.18         5.50 o
  -7   0   7         14.88          8.55         5.70 o
  -6   0   7         40.02         45.96         6.60 o
  -5   0   7        181.81        181.33         4.36 o
  -4   0   7        147.10        159.78         4.07 o
  -3   0   7        137.76        137.59         3.48 o
  -2   0   7        535.10        501.14         5.67 o
  -1   0   7       1230.85       1255.34        12.00 o
   0   0   7       4049.60       4358.50        35.99 o
   1   0   7         25.14         16.37         1.59 o
   2   0   7        915.34        874.98        10.22 o
   3   0   7          5.99          5.22         1.76 o
   4   0   7         39.38         38.69         2.48 o
   5   0   7        393.51        378.01         5.90 o
   6   0   7         91.54         93.28         4.77 o
   7   0   7        200.50        218.46         8.55 o
   8   0   7         99.20         98.06         5.21 o
   9   0   7          9.26         11.21         5.25 o
  10   0   7          2.45          8.07        10.48 o
  -9   1   7          8.59         10.96         7.39 o
  -8   1   7          2.14          2.70         6.34 o
  -7   1   7         96.19         96.84         6.72 o
  -6   1   7        172.81        162.63         7.73 o
  -5   1   7         38.47         39.23         2.56 o
  -4   1   7        208.87        227.64         5.08 o
  -3   1   7        220.66        194.71         4.07 o
  -2   1   7         15.22         16.56         1.64 o
  -1   1   7          8.13          7.69         1.12 o
   0   1   7        258.59        215.21         3.47 o
   1   1   7        536.46        468.46         6.92 o
   2   1   7        146.93        157.30         3.12 o
   3   1   7        377.85        382.94         5.93 o
   4   1   7        151.73        134.90         3.80 o
   5   1   7         22.63         29.25         3.01 o
   6   1   7         20.34         24.45         3.30 o
   7   1   7         10.20         18.11         3.08 o
   8   1   7         23.38         21.48         3.38 o
   9   1   7         14.60         20.98         3.75 o
  10   1   7          0.66          9.12         7.72 o
  -9   2   7         12.01         15.23         7.36 o
  -8   2   7         46.23         45.36         6.21 o
  -7   2   7         19.90         28.01         5.18 o
  -6   2   7          2.27          2.40         2.35 o
  -5   2   7        118.06        112.57         4.56 o
  -4   2   7        118.66        117.45         4.56 o
  -3   2   7         20.72         26.84         1.95 o
  -2   2   7        664.26        687.56         8.48 o
  -1   2   7       1433.82       1415.57        14.52 o
   0   2   7        158.57        139.14         3.36 o
   1   2   7         60.98         68.99         2.10 o
   2   2   7        732.65        703.98         7.92 o
   3   2   7        250.03        220.44         4.83 o
   4   2   7          3.27          6.83         1.87 o
   5   2   7        402.76        428.51         9.24 o
   6   2   7         83.29         72.38         4.14 o
   7   2   7          0.09          0.32         2.42 o
   8   2   7        119.43        128.64        12.74 o
   9   2   7         80.59         93.13         6.62 o
  10   2   7         16.83         24.93         7.31 o
  -8   3   7         13.83          8.43         8.51 o
  -7   3   7         19.02         16.35         5.31 o
  -6   3   7         20.77         21.21         3.41 o
  -5   3   7        223.17        220.60         7.09 o
  -4   3   7         65.89         78.86         3.87 o
  -3   3   7        427.18        425.60         7.30 o
  -2   3   7        323.70        305.17         4.57 o
  -1   3   7          4.53          1.06         1.29 o
   0   3   7        153.10        150.97         2.83 o
   1   3   7        377.34        354.74         5.01 o
   2   3   7         23.23         33.01         2.33 o
   3   3   7        769.67        817.45        11.57 o
   4   3   7        526.07        484.21         7.66 o
   5   3   7         84.84         82.29         5.19 o
   6   3   7          0.58          4.78         2.59 o
   7   3   7        271.46        286.38         9.55 o
   8   3   7          3.41          5.72         2.77 o
   9   3   7         15.99         21.00         3.07 o
  10   3   7         11.09         15.53         7.24 o
  -8   4   7          8.44          6.33         6.81 o
  -7   4   7         26.58         22.11         6.58 o
  -6   4   7        117.49        108.29         7.65 o
  -5   4   7        337.27        329.13         8.96 o
  -4   4   7         45.07         49.54         4.10 o
  -3   4   7        293.36        300.27         6.84 o
  -2   4   7         46.46         59.36         2.28 o
  -1   4   7         81.06         80.49         2.61 o
   0   4   7        789.78        833.39         9.66 o
   1   4   7         49.02         60.72         2.21 o
   2   4   7        533.75        533.32         6.73 o
   3   4   7        744.35        742.20        10.65 o
   4   4   7         78.69         70.33         3.01 o
   5   4   7         11.98         13.92         2.87 o
   6   4   7        133.12        128.50         5.62 o
   7   4   7          0.48          3.04         3.84 o
   8   4   7         18.27         24.71         3.75 o
   9   4   7         65.93         67.08         5.95 o
  10   4   7          8.42          6.31         4.50 o
  -7   5   7          0.59          0.39         6.52 o
  -6   5   7         38.36         44.53         5.15 o
  -5   5   7         16.29         12.62         4.40 o
  -4   5   7         81.64         82.81         4.42 o
  -3   5   7         28.51         27.33         3.35 o
  -2   5   7        319.98        367.20         7.33 o
  -1   5   7        189.23        174.92         3.42 o
   0   5   7        454.31        490.35         7.67 o
   1   5   7        351.73        377.57         5.67 o
   2   5   7        238.29        216.17         3.93 o
   3   5   7        127.98        118.41         4.02 o
   4   5   7        623.38        653.27        10.46 o
   5   5   7         66.51         63.09         2.67 o
   6   5   7         20.30          9.01         3.12 o
   7   5   7        126.34        130.50         6.18 o
   8   5   7         85.14         85.14         5.11 o
   9   5   7         16.47         25.24         3.87 o
  10   5   7          5.84          7.84         4.69 o
  -7   6   7         18.65         24.40         8.27 o
  -6   6   7         35.53         46.04         5.80 o
  -5   6   7         10.18          7.20         4.60 o
  -4   6   7        159.24        142.38         5.99 o
  -3   6   7         82.79         80.30         5.32 o
  -2   6   7         27.90         36.01         3.43 o
  -1   6   7         63.53         80.76         4.71 o
   0   6   7        409.94        385.89         8.59 o
   1   6   7        283.19        300.84         4.88 o
   2   6   7         52.46         53.80         3.42 o
   3   6   7        126.39        141.59         5.07 o
   4   6   7        173.79        167.10         5.32 o
   5   6   7         20.84         26.51         3.07 o
   6   6   7        113.60        128.58        11.51 o
   7   6   7         53.27         52.29         4.67 o
   8   6   7         27.70         25.13         4.12 o
   9   6   7         61.52         61.50         4.87 o
  10   6   7         19.43         20.76         7.14 o
  -6   7   7          0.45          3.95         5.06 o
  -5   7   7         10.81         17.75         8.87 o
  -4   7   7         60.11         53.36         6.09 o
  -3   7   7          0.34          1.18         4.28 o
  -2   7   7        148.66        153.21         7.03 o
  -1   7   7        263.67        284.33         7.21 o
   0   7   7          7.45          8.48         2.30 o
   1   7   7          7.49          6.59         2.76 o
   2   7   7        399.79        413.69         8.47 o
   3   7   7         46.68         47.14         3.78 o
   4   7   7         47.42         53.63         3.67 o
   5   7   7        360.83        372.13         7.92 o
   6   7   7         78.58         80.47         6.10 o
   7   7   7          8.30          8.59         4.64 o
   8   7   7         28.77         36.25         9.16 o
   9   7   7         29.81         36.40         4.91 o
  10   7   7          0.02          0.96         6.58 o
  -5   8   7         20.13         27.51         6.08 o
  -4   8   7          8.25         13.61         7.95 o
  -3   8   7         82.15         68.07        13.64 o
  -2   8   7          5.11          5.61         7.25 o
  -1   8   7         89.87         79.55         6.33 o
   0   8   7        130.55        135.59         6.54 o
   1   8   7        157.90        157.98         5.37 o
   2   8   7          0.45          3.34         2.20 o
   3   8   7        133.95        137.19         5.38 o
   4   8   7         79.11         90.87         4.61 o
   5   8   7         10.66          8.28         3.03 o
   6   8   7          0.66          0.00         3.46 o
   7   8   7         62.87         66.25         6.07 o
   8   8   7         26.88         31.51         5.70 o
   9   8   7          9.57          8.43         4.07 o
  10   8   7         13.36         22.25         4.66 o
  -4   9   7          0.90          0.00         6.88 o
  -3   9   7         41.59         28.67        13.24 o
  -2   9   7         21.19         10.17         6.90 o
  -1   9   7         84.45         78.86         7.15 o
   0   9   7         62.09         61.01         7.60 o
   1   9   7         19.10         14.89         5.06 o
   2   9   7         39.73         46.63         3.05 o
   3   9   7        135.74        148.32         5.95 o
   4   9   7         63.20         55.48         4.21 o
   5   9   7         44.64         39.62         4.10 o
   6   9   7        110.25        118.75         4.44 o
   7   9   7          1.09          4.31         3.74 o
   8   9   7          3.51          9.90         5.12 o
   9   9   7         28.15         27.81         4.90 o
  -2  10   7         35.16         21.47         8.11 o
  -1  10   7          5.72          6.68         5.21 o
   0  10   7          3.50          5.78         5.64 o
   1  10   7        110.80        113.89        10.31 o
   2  10   7         16.72         15.73         4.50 o
   3  10   7          0.83          2.23         3.07 o
   4  10   7         59.94         66.43         4.77 o
   5  10   7         31.56         34.41         4.09 o
   6  10   7          2.96          8.24         3.64 o
   7  10   7         24.88         27.55         4.79 o
   8  10   7         25.53         31.70         5.59 o
   0  11   7         31.25         36.50         7.42 o
   1  11   7          9.96         15.41        10.92 o
   2  11   7          5.69          9.92         7.43 o
   3  11   7         29.61         35.08         6.23 o
   4  11   7         21.40         19.49         4.19 o
   5  11   7          0.13          4.51         3.49 o
   6  11   7         15.20         14.89         3.96 o
   7  11   7         10.74          5.33         5.38 o
  -5  -8   8         18.22         19.12         5.92 o
  -4  -8   8         36.08         43.81         6.60 o
  -3  -8   8          0.12          7.26         5.79 o
  -2  -8   8          0.09          5.37         6.86 o
  -1  -8   8          3.38          5.91         6.93 o
   0  -8   8          3.61         12.25         6.77 o
   1  -8   8          1.39          0.25         6.75 o
  -7  -7   8         13.06          7.85         6.50 o
  -6  -7   8          4.12          8.98         4.81 o
  -5  -7   8          0.54         13.27         4.55 o
  -4  -7   8         15.03         10.57         4.27 o
  -3  -7   8          8.39          6.31         4.00 o
  -2  -7   8         64.35         74.34         7.18 o
  -1  -7   8          0.05          2.42         5.02 o
   0  -7   8         27.41         16.83         5.43 o
   1  -7   8          7.28         12.22         6.59 o
   2  -7   8          0.85          2.64         7.02 o
   3  -7   8          3.47         10.04         7.30 o
  -8  -6   8          1.76          7.77         4.49 o
  -7  -6   8         19.78         32.58         5.57 o
  -6  -6   8         34.75         47.39         5.37 o
  -5  -6   8          8.43         20.23         4.62 o
  -4  -6   8         11.15         10.30         3.21 o
  -3  -6   8         19.51         34.86         4.04 o
  -2  -6   8          0.15          5.86         4.72 o
  -1  -6   8          1.43          3.93         3.55 o
   0  -6   8         19.33         33.79         4.84 o
   1  -6   8          3.49         14.43         6.23 o
   2  -6   8          4.43          0.44         4.79 o
   3  -6   8         10.93          9.65         4.09 o
   4  -6   8         11.92         12.37         3.96 o
  -8  -5   8         49.17         49.53         6.36 o
  -7  -5   8          1.89          7.86         4.69 o
  -6  -5   8         10.69         12.17         4.18 o
  -5  -5   8         87.18         97.58         4.95 o
  -4  -5   8          1.52          1.84         2.80 o
  -3  -5   8          7.18          6.02         2.74 o
  -2  -5   8        327.27        333.85         9.33 o
  -1  -5   8        214.30        266.80        11.23 o
   0  -5   8          3.78          2.98         3.67 o
   1  -5   8          0.64          0.71         3.58 o
   2  -5   8         96.24         97.38         7.08 o
   3  -5   8          0.65          2.79         3.31 o
   4  -5   8         34.68         33.16         4.59 o
   5  -5   8         30.45         46.81         5.84 o
   6  -5   8          0.48          1.13         3.64 o
  -9  -4   8          4.29          5.48         5.91 o
  -8  -4   8          0.40          2.98         4.77 o
  -7  -4   8          6.60         17.08         4.57 o
  -6  -4   8         36.50         46.70         4.10 o
  -5  -4   8          0.14          5.60         3.56 o
  -4  -4   8          0.96          3.27         2.86 o
  -3  -4   8         68.52         81.52         3.78 o
  -2  -4   8         12.54         19.53         2.75 o
  -1  -4   8         31.60         17.94         2.65 o
   0  -4   8          2.81          0.94         2.20 o
   1  -4   8          0.75          1.66         2.18 o
   2  -4   8         60.77         47.30         3.55 o
   3  -4   8        104.68         96.37         4.71 o
   4  -4   8         40.48         49.26         3.67 o
   5  -4   8          1.55          3.19         3.47 o
   6  -4   8          7.91          6.77         3.75 o
   7  -4   8          4.66          2.46         5.00 o
  -9  -3   8         12.53         11.99         5.79 o
  -8  -3   8          0.69          0.00         5.43 o
  -7  -3   8         64.52         76.77         6.19 o
  -6  -3   8         30.84         32.26         3.61 o
  -5  -3   8        142.00        126.36         6.11 o
  -4  -3   8        138.08        143.18         4.42 o
  -3  -3   8          1.67          1.53         2.52 o
  -2  -3   8          8.03          5.42         2.22 o
  -1  -3   8        359.89        349.44         7.06 o
   0  -3   8        202.15        200.59         4.80 o
   1  -3   8          0.95          1.25         1.77 o
   2  -3   8          2.70          2.00         1.99 o
   3  -3   8        283.10        300.25         8.69 o
   4  -3   8         13.42          7.15         2.74 o
   5  -3   8          0.69          2.64         2.71 o
   6  -3   8         22.42         23.97         4.67 o
   7  -3   8          0.02          3.14         4.14 o
  -9  -2   8         37.16         28.45         5.30 o
  -8  -2   8         15.56         16.66         5.85 o
  -7  -2   8         37.34         29.42         7.31 o
  -6  -2   8          4.32          7.77         3.27 o
  -5  -2   8        151.15        178.89         6.75 o
  -4  -2   8         44.45         38.10         3.14 o
  -3  -2   8         51.90         49.95         3.08 o
  -2  -2   8        212.96        213.47         4.53 o
  -1  -2   8         18.80         31.56         1.97 o
   0  -2   8        263.13        230.00         4.34 o
   1  -2   8        394.28        376.90         7.57 o
   2  -2   8         63.55         50.15         3.10 o
   3  -2   8          8.79          3.78         2.34 o
   4  -2   8        439.55        452.89         8.60 o
   5  -2   8         40.77         43.13         3.49 o
   6  -2   8          0.92          4.85         3.75 o
   7  -2   8         72.29         78.84         5.67 o
   8  -2   8          0.68          2.01         3.83 o
  -9  -1   8          0.11          0.13         5.44 o
  -8  -1   8          1.39          2.74         5.22 o
  -7  -1   8         53.49         54.06         5.34 o
  -6  -1   8         39.81         47.32         3.08 o
  -5  -1   8         15.01         12.77         2.67 o
  -4  -1   8        235.09        229.20         9.41 o
  -3  -1   8        105.68        109.04         3.84 o
  -2  -1   8          2.05          1.84         1.37 o
  -1  -1   8         53.38         51.16         2.02 o
   0  -1   8        422.83        406.88         5.29 o
   1  -1   8        105.05        108.39         2.95 o
   2  -1   8        156.78        156.47         3.81 o
   3  -1   8          8.30          7.12         2.22 o
   4  -1   8         44.15         54.44         3.09 o
   5  -1   8         77.00         75.51         5.46 o
   6  -1   8          9.95         13.78         3.64 o
   7  -1   8          1.42          3.41         3.52 o
   8  -1   8          6.81          8.58         4.00 o
   9  -1   8         22.74         16.69         4.26 o
  -9   0   8          5.63         11.64         5.67 o
  -8   0   8         86.48         80.23         7.56 o
  -7   0   8          3.03          2.00         4.91 o
  -6   0   8         45.15         35.35         3.73 o
  -5   0   8         43.59         53.88         3.99 o
  -4   0   8        231.19        228.05         5.14 o
  -3   0   8         33.37         31.81         2.32 o
  -2   0   8        306.30        259.06         5.30 o
  -1   0   8        508.73        498.28         6.15 o
   0   0   8        511.28        553.49         6.43 o
   1   0   8         18.34         16.99         1.83 o
   2   0   8        304.97        318.04         5.31 o
   3   0   8         16.64         18.94         2.48 o
   4   0   8        112.70         96.78         3.43 o
   5   0   8        444.10        437.29         8.18 o
   6   0   8        121.43        118.14         6.73 o
   7   0   8          6.49          6.12         3.40 o
   8   0   8         13.20         14.20         3.78 o
   9   0   8          0.22          1.28         3.49 o
  -9   1   8          6.87         12.84         9.47 o
  -8   1   8          0.02          3.43         6.71 o
  -7   1   8         16.58         18.32         6.98 o
  -6   1   8         85.87         90.56         5.95 o
  -5   1   8         86.21         91.49         5.04 o
  -4   1   8        218.97        208.48         5.03 o
  -3   1   8        182.56        171.30         4.59 o
  -2   1   8          2.99          2.57         1.26 o
  -1   1   8          3.01          2.80         1.24 o
   0   1   8        252.18        224.75         3.88 o
   1   1   8        842.10        801.09         9.49 o
   2   1   8         20.64         24.74         1.93 o
   3   1   8        343.71        341.64         6.41 o
   4   1   8        111.01         98.87         3.69 o
   5   1   8         38.37         43.96         2.94 o
   6   1   8         70.03         77.70         4.60 o
   7   1   8          4.62          7.23         3.16 o
   8   1   8         13.77         15.84         3.59 o
   9   1   8         41.03         39.88         4.87 o
  10   1   8         19.62         12.76         3.66 o
  -8   2   8         60.01         75.70        13.24 o
  -7   2   8         27.46         23.37         5.61 o
  -6   2   8          4.49          8.36         7.23 o
  -5   2   8         60.13         66.78         5.68 o
  -4   2   8         67.49         65.69         3.69 o
  -3   2   8         90.49         91.93         3.75 o
  -2   2   8        571.58        596.64         7.59 o
  -1   2   8        428.53        397.74         6.26 o
   0   2   8        317.11        287.58         4.32 o
   1   2   8        227.59        254.92         4.48 o
   2   2   8        355.96        354.14         6.05 o
   3   2   8         57.45         44.25         2.47 o
   4   2   8          2.16          3.92         1.90 o
   5   2   8        125.93        141.59         3.51 o
   6   2   8        150.63        143.48         6.28 o
   7   2   8         28.34         24.05         3.52 o
   8   2   8         26.85         36.89         3.97 o
   9   2   8          4.35          8.79         3.34 o
  10   2   8          0.05          2.60         4.52 o
  -8   3   8         28.28         32.63         6.51 o
  -7   3   8         10.69          8.87         5.42 o
  -6   3   8         15.75         17.82         3.76 o
  -5   3   8        126.75        117.28         6.01 o
  -4   3   8         49.55         50.82         4.63 o
  -3   3   8        271.80        267.46         6.03 o
  -2   3   8        288.23        264.26         4.28 o
  -1   3   8         15.00         16.47         1.58 o
   0   3   8          6.10          3.45         1.53 o
   1   3   8        433.92        416.82         5.50 o
   2   3   8         23.77         44.50         2.61 o
   3   3   8          2.60          6.20         2.01 o
   4   3   8        508.29        515.27         8.49 o
   5   3   8         29.45         24.51         1.76 o
   6   3   8          0.21          0.36         2.93 o
   7   3   8        250.03        257.63         7.95 o
   8   3   8          2.63          2.55         3.21 o
   9   3   8          2.44          0.61         3.19 o
  10   3   8         19.14         16.62         5.94 o
  -8   4   8          2.78          6.59         6.98 o
  -7   4   8         42.41         46.10         6.91 o
  -6   4   8         66.42         56.91         5.04 o
  -5   4   8         73.25         71.42         5.43 o
  -4   4   8         29.96         31.67         3.33 o
  -3   4   8        197.08        191.75         5.82 o
  -2   4   8         20.47         23.28         2.07 o
  -1   4   8        226.84        232.27         4.25 o
   0   4   8        337.26        319.87         5.16 o
   1   4   8         39.43         39.45         2.18 o
   2   4   8        329.47        356.71         6.87 o
   3   4   8        611.23        622.59         9.68 o
   4   4   8        100.08         73.15         3.30 o
   5   4   8         29.59         43.91         4.84 o
   6   4   8        201.24        204.83         9.71 o
   7   4   8          0.90          1.45         3.24 o
   8   4   8         17.30          5.34         3.56 o
   9   4   8         34.31         34.51         4.20 o
  10   4   8          4.43          5.26         4.78 o
  -7   5   8          0.38          0.24         6.81 o
  -6   5   8         47.72         50.79         5.56 o
  -5   5   8          4.74         12.28         4.45 o
  -4   5   8        186.46        178.00         6.87 o
  -3   5   8         61.07         59.53         3.97 o
  -2   5   8        254.51        251.83         5.76 o
  -1   5   8        207.87        217.11         4.85 o
   0   5   8        166.91        198.27         4.56 o
   1   5   8        255.06        271.70         5.99 o
   2   5   8        119.45        112.94         3.65 o
   3   5   8          0.56          0.12         2.07 o
   4   5   8        181.34        207.10         6.17 o
   5   5   8        164.76        158.30        11.33 o
   6   5   8         23.00         24.18         3.80 o
   7   5   8         66.37         68.90         5.17 o
   8   5   8         85.97         96.59        10.56 o
   9   5   8          3.68          1.60         4.49 o
  10   5   8          0.05          3.38         5.06 o
  -6   6   8         52.59         51.53         6.11 o
  -5   6   8         34.28         27.69         8.65 o
  -4   6   8         63.02         68.90         4.91 o
  -3   6   8         30.65         41.79         4.07 o
  -2   6   8          1.05          2.89         2.71 o
  -1   6   8         33.06         33.07         2.67 o
   0   6   8        116.15        132.94         4.10 o
   1   6   8        278.08        270.71         7.92 o
   2   6   8          7.42          2.52         2.10 o
   3   6   8        177.34        192.38         6.60 o
   4   6   8        109.32         99.52         4.73 o
   5   6   8          0.01          0.69         2.63 o
   6   6   8         38.22         40.58         4.48 o
   7   6   8          7.17          9.63         3.84 o
   8   6   8         44.78         45.47        12.95 o
   9   6   8         32.85         33.85         4.64 o
  10   6   8          6.59         11.72         6.58 o
  -5   7   8          5.76          4.98         5.75 o
  -4   7   8         68.72         65.59         6.55 o
  -3   7   8          0.80          1.06         5.76 o
  -2   7   8         25.89         32.75         8.27 o
  -1   7   8        463.24        457.60        12.68 o
   0   7   8         38.07         34.30         3.67 o
   1   7   8          0.93          1.22         2.08 o
   2   7   8        341.23        347.31         7.57 o
   3   7   8          3.72          0.00         2.97 o
   4   7   8          0.39          2.46         2.82 o
   5   7   8        233.59        244.96         8.72 o
   6   7   8        208.84        203.70        10.36 o
   7   7   8          0.31          2.46         3.80 o
   8   7   8         23.47         23.04         4.45 o
   9   7   8         40.29         46.75         5.13 o
  10   7   8          0.67          5.63         4.15 o
  -4   8   8          0.77          1.29         6.73 o
  -3   8   8         43.32         52.25         8.39 o
  -2   8   8         19.30         23.30         6.95 o
  -1   8   8          0.07          8.01         4.54 o
   0   8   8          9.78         10.63         5.63 o
   1   8   8        300.30        301.75         7.98 o
   2   8   8         44.42         41.30         3.27 o
   3   8   8         12.08         17.51         3.69 o
   4   8   8        242.25        253.81         7.59 o
   5   8   8          2.48          3.79         3.32 o
   6   8   8          4.33          3.77         4.82 o
   7   8   8         85.52         90.06         6.62 o
   8   8   8          1.85          1.03         3.86 o
   9   8   8          0.52          4.55         4.54 o
  -3   9   8         42.68         45.64         8.62 o
  -2   9   8          1.27          0.00         6.95 o
  -1   9   8        100.58         90.00         7.64 o
   0   9   8          6.19         12.74         5.18 o
   1   9   8         27.22         27.29         6.92 o
   2   9   8         26.90         34.11         5.58 o
   3   9   8         57.06         63.29         5.03 o
   4   9   8         34.65         25.59         4.24 o
   5   9   8          9.04         11.93         3.86 o
   6   9   8         46.35         49.30         4.56 o
   7   9   8         26.41         21.92         5.85 o
   8   9   8         10.02          9.56         4.57 o
   9   9   8          0.53          0.00         4.03 o
  -2  10   8          4.06          8.79         7.61 o
  -1  10   8         24.57         16.14         8.16 o
   0  10   8         10.05         16.14         5.43 o
   1  10   8         44.55         44.37         8.82 o
   2  10   8         98.46        103.76         8.14 o
   3  10   8          0.29          0.78         4.07 o
   4  10   8         39.10         45.00         4.99 o
   5  10   8         64.48         67.51         5.10 o
   6  10   8          0.10          0.41         3.56 o
   7  10   8          1.65          1.27         4.56 o
   8  10   8         43.41         32.35         7.64 o
   0  11   8         33.27         25.02         6.24 o
   1  11   8          2.87          5.60         7.81 o
   2  11   8          3.68         12.37         8.10 o
   3  11   8         31.03         25.06         6.38 o
   4  11   8          1.35          4.62         3.80 o
   5  11   8          0.07          5.10         3.61 o
   6  11   8         20.16         27.97         4.28 o
  -2  -8   9          2.30          0.00         7.35 o
  -5  -7   9         20.82         36.65         6.35 o
  -4  -7   9          0.02          3.14         5.06 o
  -3  -7   9          1.25          6.43         4.86 o
  -2  -7   9         25.03         27.61         7.94 o
  -1  -7   9          2.10          9.17         5.64 o
   0  -7   9         22.22         20.70         6.63 o
   1  -7   9         22.95         33.37        11.96 o
   2  -7   9          0.94          4.33         7.21 o
  -7  -6   9          2.57          8.21         6.34 o
  -6  -6   9          1.65         11.53         6.20 o
  -5  -6   9          0.53          3.50         4.84 o
  -4  -6   9          3.93          6.26         4.31 o
  -3  -6   9          4.37          6.33         3.80 o
  -2  -6   9         14.16          6.83         4.23 o
  -1  -6   9         23.99         14.73         5.10 o
   0  -6   9          5.38          5.86         4.41 o
   1  -6   9         12.98         20.21         7.49 o
   2  -6   9          0.12          8.34         7.13 o
   3  -6   9          1.29          2.15         5.00 o
   4  -6   9         18.41         12.87         4.77 o
  -7  -5   9          3.06         15.14         5.59 o
  -6  -5   9          0.76          5.37         4.07 o
  -5  -5   9         44.69         51.02         4.42 o
  -4  -5   9         15.40         25.25         3.72 o
  -3  -5   9          2.65         12.18         3.46 o
  -2  -5   9         15.22         17.19         3.74 o
  -1  -5   9         70.54         78.61         7.05 o
   0  -5   9          4.58          5.90         4.77 o
   1  -5   9          5.21          3.75         4.55 o
   2  -5   9         16.51         20.61         5.64 o
   3  -5   9         12.97         19.42         5.46 o
   4  -5   9         24.41         17.44         4.35 o
   5  -5   9          0.56          4.23         4.28 o
  -8  -4   9         12.50          7.69         4.82 o
  -7  -4   9          0.14          5.25         5.39 o
  -6  -4   9         21.67         29.86         4.07 o
  -5  -4   9          1.06          5.22         3.98 o
  -4  -4   9          5.23          4.25         3.27 o
  -3  -4   9        186.16        205.27         5.85 o
  -2  -4   9          0.58          2.24         2.59 o
  -1  -4   9          3.81          8.39         3.28 o
   0  -4   9        122.44        104.12         5.86 o
   1  -4   9         63.86         76.80         8.00 o
   2  -4   9         16.61          8.14         3.64 o
   3  -4   9          6.17          2.26         3.22 o
   4  -4   9          6.55          7.22         4.05 o
   5  -4   9          9.51         15.00         4.13 o
   6  -4   9         19.36         19.50         4.13 o
  -8  -3   9          1.68         10.12         6.62 o
  -7  -3   9         51.56         60.75         7.46 o
  -6  -3   9         15.20         24.08         4.41 o
  -5  -3   9          8.26          6.52         3.63 o
  -4  -3   9        100.50        123.78         4.63 o
  -3  -3   9         20.32         28.52         3.11 o
  -2  -3   9         11.69          5.58         2.59 o
  -1  -3   9          2.31          3.14         2.27 o
   0  -3   9         16.05         20.16         2.74 o
   1  -3   9          4.37          3.83         2.41 o
   2  -3   9         52.52         48.89         3.24 o
   3  -3   9         49.49         63.23         3.78 o
   4  -3   9          2.00          1.40         2.69 o
   5  -3   9          5.73          1.99         3.46 o
   6  -3   9         19.38         26.86         4.18 o
   7  -3   9          2.99          4.23         4.97 o
  -8  -2   9         19.65         31.58         6.64 o
  -7  -2   9         41.47         21.14         6.47 o
  -6  -2   9         72.20         78.66         5.17 o
  -5  -2   9         22.92         31.21         3.80 o
  -4  -2   9          5.13         18.77         3.02 o
  -3  -2   9         30.70         27.53         2.99 o
  -2  -2   9         65.08         75.57         3.60 o
  -1  -2   9        141.85        159.18         4.67 o
   0  -2   9        202.79        166.09         3.75 o
   1  -2   9        291.37        276.61         8.61 o
   2  -2   9         45.08         67.21         4.87 o
   3  -2   9          1.04          2.23         2.46 o
   4  -2   9          0.79          0.55         2.49 o
   5  -2   9         26.68         29.44         3.84 o
   6  -2   9          0.77          2.92         2.98 o
   7  -2   9         37.06         36.33         8.13 o
   8  -2   9          4.52          6.10         4.74 o
  -8  -1   9          0.34          6.59         4.94 o
  -7  -1   9          5.41         13.10         4.85 o
  -6  -1   9         70.69         82.43         5.19 o
  -5  -1   9         30.81         44.72         3.93 o
  -4  -1   9         30.29         37.83         3.55 o
  -3  -1   9         60.49         72.82         4.00 o
  -2  -1   9          6.80          3.81         2.24 o
  -1  -1   9        358.86        345.29         5.26 o
   0  -1   9          3.78          4.79         1.64 o
   1  -1   9        294.86        307.11         7.46 o
   2  -1   9         90.32         77.57         3.78 o
   3  -1   9         10.69         16.32         2.65 o
   4  -1   9         91.76         90.47         4.12 o
   5  -1   9        103.15         86.01         4.76 o
   6  -1   9         70.61         73.02         5.44 o
   7  -1   9          0.66          5.87         4.02 o
   8  -1   9         18.35         18.96         4.55 o
  -8   0   9         67.11         79.59         9.30 o
  -7   0   9          2.65          7.91         5.50 o
  -6   0   9        128.45        113.23         6.08 o
  -5   0   9         23.39         26.36         3.36 o
  -4   0   9        303.88        325.84         6.59 o
  -3   0   9         72.99         61.11         3.03 o
  -2   0   9        184.92        161.06         4.94 o
  -1   0   9        353.30        359.28         4.92 o
   0   0   9          9.13         11.78         1.77 o
   1   0   9         36.71         35.38         2.16 o
   2   0   9        240.22        228.70         6.44 o
   3   0   9          6.86          6.14         2.55 o
   4   0   9         40.68         36.08         2.91 o
   5   0   9         21.86         23.71         3.56 o
   6   0   9         69.80         67.34         7.07 o
   7   0   9         18.69         14.85         4.08 o
   8   0   9         16.13         23.51         4.47 o
   9   0   9          0.48          0.92         3.79 o
  -8   1   9          6.03          3.88         7.51 o
  -7   1   9          5.02          6.29         8.19 o
  -6   1   9        148.47        138.60         8.83 o
  -5   1   9          2.83          8.02         4.53 o
  -4   1   9         10.68         14.83         3.21 o
  -3   1   9        120.63        122.63         4.08 o
  -2   1   9          5.55          7.75         1.73 o
  -1   1   9         52.95         52.94         2.16 o
   0   1   9         86.82         90.88         2.86 o
   1   1   9        183.64        191.19         4.00 o
   2   1   9         14.72         20.14         2.02 o
   3   1   9        338.09        313.91         6.47 o
   4   1   9         89.30         86.42         4.20 o
   5   1   9          1.97          0.84         2.62 o
   6   1   9          3.54          1.31         3.23 o
   7   1   9         36.23         34.33         4.25 o
   8   1   9         10.02         15.04         3.91 o
   9   1   9          0.16          2.34         3.78 o
  -8   2   9         14.24          5.76         7.79 o
  -7   2   9         11.90         13.39         7.63 o
  -6   2   9         33.10         25.89         4.13 o
  -5   2   9        136.99        133.29         7.58 o
  -4   2   9         79.87         80.99         4.38 o
  -3   2   9        239.36        243.64         7.34 o
  -2   2   9          2.67          4.34         1.70 o
  -1   2   9        554.30        499.63        10.17 o
   0   2   9        135.96        130.45         4.21 o
   1   2   9          2.01          3.62         1.75 o
   2   2   9        222.76        205.47         4.45 o
   3   2   9         84.33         72.19         3.29 o
   4   2   9         16.58         13.45         2.46 o
   5   2   9         36.31         41.38         3.47 o
   6   2   9         75.59         63.87         6.74 o
   7   2   9         20.09         18.16         4.74 o
   8   2   9        101.05         96.41         6.56 o
   9   2   9          2.87          5.45         3.86 o
  -8   3   9         11.63          7.06        10.43 o
  -7   3   9          0.06          4.28         5.53 o
  -6   3   9         95.47         98.74         5.88 o
  -5   3   9         39.57         43.09         4.78 o
  -4   3   9          1.11          3.18         2.64 o
  -3   3   9        189.89        191.45         6.06 o
  -2   3   9         12.69         16.78         2.23 o
  -1   3   9         18.40         20.37         1.83 o
   0   3   9        614.74        596.49         9.65 o
   1   3   9        571.22        542.79         6.41 o
   2   3   9         46.00         40.86         2.53 o
   3   3   9          3.83          3.71         2.04 o
   4   3   9        327.27        344.21         8.34 o
   5   3   9         42.64         34.06         4.20 o
   6   3   9         22.91         28.04         3.99 o
   7   3   9         58.87         74.60         7.11 o
   8   3   9         12.97         14.09         4.08 o
   9   3   9          3.67          1.87         3.69 o
  10   3   9          0.54          1.44         3.86 o
  -7   4   9          4.83          4.60         6.01 o
  -6   4   9          3.81          7.43         4.38 o
  -5   4   9          2.30          1.51         4.19 o
  -4   4   9         34.00         30.63         3.65 o
  -3   4   9        108.23        115.87         5.13 o
  -2   4   9         69.72         64.87         3.23 o
  -1   4   9        114.43        120.35         3.78 o
   0   4   9         34.30         32.28         2.37 o
   1   4   9        117.22        109.64         3.83 o
   2   4   9          6.16          5.58         1.85 o
   3   4   9        136.96        143.76         4.72 o
   4   4   9         19.00         21.33         2.95 o
   5   4   9          5.39         11.09         2.62 o
   6   4   9        140.71        134.80         6.85 o
   7   4   9          3.12          5.90         3.72 o
   8   4   9         33.64         23.00         4.43 o
   9   4   9         29.61         31.94         4.53 o
  10   4   9         10.19         20.48         4.24 o
  -7   5   9          5.24          2.34         3.72 o
  -6   5   9         12.28         18.70         4.83 o
  -5   5   9         40.50         39.16         5.36 o
  -4   5   9        165.75        159.71         6.34 o
  -3   5   9          1.49          3.15         2.43 o
  -2   5   9        109.47        117.23         4.53 o
  -1   5   9        164.37        162.07         4.50 o
   0   5   9          6.47          9.65         2.05 o
   1   5   9        452.04        480.44         7.04 o
   2   5   9        372.75        367.41         8.04 o
   3   5   9        103.88         91.00         4.21 o
   4   5   9         15.89         26.84         3.49 o
   5   5   9        259.37        285.51         7.33 o
   6   5   9         87.87         79.87         5.67 o
   7   5   9          1.10          4.34         3.67 o
   8   5   9         76.67         84.01         6.00 o
   9   5   9          0.41          0.50         4.16 o
  10   5   9          0.16          1.99         3.83 o
  -6   6   9         26.69         28.82         6.83 o
  -5   6   9          2.84          4.92         5.10 o
  -4   6   9         45.76         50.34         5.69 o
  -3   6   9         83.37         88.54         6.24 o
  -2   6   9          1.41          2.95         4.62 o
  -1   6   9         28.22         34.73         4.20 o
   0   6   9         61.95         69.79         3.59 o
   1   6   9         96.87        100.81         4.87 o
   2   6   9         10.19          7.16         2.47 o
   3   6   9        280.30        301.87        14.07 o
   4   6   9          6.75         10.00         3.15 o
   5   6   9         20.51         26.57         3.52 o
   6   6   9        130.38        136.30         7.31 o
   7   6   9         22.25         25.23         5.06 o
   8   6   9         15.80         10.88         4.55 o
   9   6   9         13.13         19.16         4.71 o
  10   6   9          5.59          7.50         4.20 o
  -5   7   9          6.44          8.34         5.77 o
  -4   7   9         16.29         32.67        12.88 o
  -3   7   9         20.03         10.81        11.00 o
  -2   7   9          7.99          9.31         6.02 o
  -1   7   9        151.79        150.42         8.02 o
   0   7   9         49.92         55.36         5.00 o
   1   7   9         19.24         27.72         3.17 o
   2   7   9        122.49        130.64         5.97 o
   3   7   9         61.70         55.03         4.92 o
   4   7   9         29.74         23.61         3.93 o
   5   7   9          1.70          1.51         3.46 o
   6   7   9         99.32         90.29         6.02 o
   7   7   9         16.82         12.51         4.44 o
   8   7   9         19.26         13.70         4.56 o
   9   7   9          1.31          2.36         4.43 o
  -4   8   9          1.89          6.89         7.48 o
  -3   8   9         28.82         33.48        18.14 o
  -2   8   9        127.85        122.11        12.84 o
  -1   8   9          1.35          0.00         4.46 o
   0   8   9          2.02          5.18         4.60 o
   1   8   9        219.50        220.91         9.85 o
   2   8   9          1.32          3.33         2.73 o
   3   8   9         21.37         13.34         3.81 o
   4   8   9        335.15        346.54         8.53 o
   5   8   9          7.61          9.49         4.22 o
   6   8   9         14.53         19.39         4.76 o
   7   8   9         71.48         59.25         5.52 o
   8   8   9         48.70         53.44         5.37 o
   9   8   9          6.09          6.72         5.54 o
  -3   9   9         14.86         28.65         9.23 o
  -2   9   9          3.94          1.22         8.04 o
  -1   9   9         16.30         15.31         5.87 o
   0   9   9         15.18         21.57         5.59 o
   1   9   9          0.66          6.04         6.98 o
   2   9   9         24.96         38.59         8.23 o
   3   9   9         87.23         94.27         5.68 o
   4   9   9          2.24          2.75         3.79 o
   5   9   9          0.21          4.33         3.91 o
   6   9   9         22.71         29.20         4.30 o
   7   9   9          1.59          3.82         4.61 o
   8   9   9          1.50          4.73         4.67 o
  -1  10   9         30.72         31.71         6.90 o
   0  10   9          0.42          3.17         5.39 o
   1  10   9         16.33         32.65         8.36 o
   2  10   9         60.20         58.93         8.44 o
   3  10   9          9.95          6.09         5.43 o
   4  10   9          3.18         11.63         4.32 o
   5  10   9         28.51         39.92         4.70 o
   6  10   9          3.25          2.29         3.83 o
   7  10   9          0.49          4.11         7.18 o
   1  11   9          1.73          4.35         7.94 o
   2  11   9          4.95          0.00         7.48 o
   3  11   9         56.56         54.30        10.19 o
   4  11   9          4.85          7.39         4.90 o
   5  11   9          4.04          2.31         4.01 o
  -3  -7  10          0.25          4.60         6.60 o
  -2  -7  10          2.64          0.21        10.60 o
  -1  -7  10         15.99         24.78         6.79 o
   0  -7  10          3.05          8.58         9.63 o
  -5  -6  10          5.94          7.09         5.15 o
  -4  -6  10          0.25          5.98         5.17 o
  -3  -6  10         30.83         29.10         5.22 o
  -2  -6  10          0.80          4.97         5.64 o
  -1  -6  10         10.49          6.20         4.61 o
   0  -6  10          0.30          5.64         5.16 o
   1  -6  10          5.42          5.48         6.63 o
   2  -6  10          3.68          4.94         7.69 o
  -6  -5  10          1.37          9.87         4.47 o
  -5  -5  10          6.66         15.85         4.65 o
  -4  -5  10         19.41         22.17         4.83 o
  -3  -5  10          0.06          4.68         3.76 o
  -2  -5  10          5.78          5.12         3.54 o
  -1  -5  10          8.90         19.30         4.54 o
   0  -5  10         18.16         25.05         5.86 o
   1  -5  10         21.17          6.55         6.42 o
   2  -5  10          2.88          5.31         5.06 o
   3  -5  10         10.59         16.84         6.08 o
   4  -5  10         18.78         10.47         4.29 o
  -7  -4  10          0.04          9.56         4.76 o
  -6  -4  10         34.39         36.95         5.08 o
  -5  -4  10          0.45          8.46         4.52 o
  -4  -4  10          7.35          6.64         3.44 o
  -3  -4  10         38.81         41.88         4.38 o
  -2  -4  10         24.91         40.09         4.34 o
  -1  -4  10          2.08          5.06         3.16 o
   0  -4  10         22.16         17.48         4.91 o
   1  -4  10         12.48         16.10         5.31 o
   2  -4  10          0.03          2.28         3.48 o
   3  -4  10         12.78          5.53         4.46 o
   4  -4  10          0.75          6.02         3.72 o
   5  -4  10         33.87         37.48         4.93 o
  -7  -3  10          1.79          8.28         5.47 o
  -6  -3  10          0.06          4.80         3.92 o
  -5  -3  10          3.23          3.27         3.89 o
  -4  -3  10         63.67         69.80         4.07 o
  -3  -3  10         40.31         54.74         4.46 o
  -2  -3  10          0.32          0.55         3.78 o
  -1  -3  10         10.36         10.94         3.02 o
   0  -3  10          1.38          5.21         3.20 o
   1  -3  10          0.60          8.89         3.67 o
   2  -3  10         33.02         25.35         4.30 o
   3  -3  10         64.33         71.48         5.47 o
   4  -3  10          0.03          3.00         3.81 o
   5  -3  10          4.25          4.85         4.10 o
   6  -3  10          7.66         10.44         3.97 o
  -8  -2  10         56.09         60.67         8.68 o
  -7  -2  10          0.11         13.13         6.38 o
  -6  -2  10         59.04         54.57         4.88 o
  -5  -2  10         21.66         33.37         4.79 o
  -4  -2  10         17.58         26.67         3.40 o
  -3  -2  10          2.64          3.43         2.65 o
  -2  -2  10         46.99         55.98         3.55 o
  -1  -2  10         69.67         79.88         3.66 o
   0  -2  10         88.57         69.29         3.21 o
   1  -2  10        131.01        132.07         6.60 o
   2  -2  10         39.11         41.15         3.78 o
   3  -2  10         10.16          6.13         3.16 o
   4  -2  10          0.57          2.65         2.85 o
   5  -2  10         12.08         12.08         4.32 o
   6  -2  10          1.89          4.38         3.69 o
   7  -2  10          0.67          0.16         4.34 o
  -8  -1  10          1.73          0.00         6.75 o
  -7  -1  10          0.82          0.58         6.42 o
  -6  -1  10          1.13          6.07         4.22 o
  -5  -1  10          0.34          8.20         3.33 o
  -4  -1  10         87.43         77.69         5.01 o
  -3  -1  10         29.77         36.16         3.29 o
  -2  -1  10         55.46         68.22         3.63 o
  -1  -1  10        422.28        383.54         6.01 o
   0  -1  10        127.31        112.11         3.90 o
   1  -1  10         85.52        103.18         4.45 o
   2  -1  10         13.52         17.10         2.84 o
   3  -1  10        119.95        107.60         5.17 o
   4  -1  10         29.77         37.54         3.42 o
   5  -1  10         11.04          9.81         3.39 o
   6  -1  10         13.13         13.75         3.21 o
   7  -1  10          0.52          0.00         3.95 o
   8  -1  10          4.31          3.12         4.31 o
  -8   0  10         30.88         31.63         9.72 o
  -7   0  10         55.88         69.90         6.65 o
  -6   0  10          9.81         11.22         3.86 o
  -5   0  10         68.56         65.27         5.09 o
  -4   0  10          7.35          9.70         2.96 o
  -3   0  10         10.03         20.20         3.96 o
  -2   0  10         20.77         22.16         2.30 o
  -1   0  10        101.62        112.81         3.63 o
   0   0  10        406.68        441.63         6.67 o
   1   0  10        452.76        416.12         6.36 o
   2   0  10          5.10          6.35         2.26 o
   3   0  10        179.97        182.94         7.77 o
   4   0  10        135.65        130.08         5.19 o
   5   0  10          2.44          2.74         3.29 o
   6   0  10         49.52         52.19         8.24 o
   7   0  10          0.44          3.12         3.92 o
   8   0  10         25.53         21.49         5.55 o
  -8   1  10          3.81          6.86         7.79 o
  -7   1  10          2.67          0.00         7.24 o
  -6   1  10         11.95         21.49         5.31 o
  -5   1  10          5.70         11.42         5.25 o
  -4   1  10        139.15        133.64         6.41 o
  -3   1  10        302.03        274.95         8.97 o
  -2   1  10        254.58        258.41         7.35 o
  -1   1  10          1.45          1.78         1.79 o
   0   1  10         53.82         51.72         2.56 o
   1   1  10         19.16         21.33         2.10 o
   2   1  10         45.65         43.65         2.93 o
   3   1  10         52.87         41.79         3.38 o
   4   1  10        202.82        199.01         6.90 o
   5   1  10          3.38          4.78         3.12 o
   6   1  10         10.62          6.10         4.25 o
   7   1  10         14.39         15.04         6.23 o
   8   1  10          0.62          3.65         4.00 o
   9   1  10          0.56          2.34         4.37 o
  -7   2  10         14.94         19.79         8.47 o
  -6   2  10         17.54         24.44         5.48 o
  -5   2  10          2.34          2.59         4.13 o
  -4   2  10         19.57         25.44         3.44 o
  -3   2  10          8.40         10.24         2.78 o
  -2   2  10         21.74         25.32         2.48 o
  -1   2  10          6.14          4.27         2.08 o
   0   2  10          8.95          7.69         1.94 o
   1   2  10         29.93         28.32         2.23 o
   2   2  10        139.07        133.15         4.93 o
   3   2  10        107.31         98.05         4.00 o
   4   2  10         73.91         73.94         4.76 o
   5   2  10          1.69          2.48         2.88 o
   6   2  10         31.16         30.25         5.34 o
   7   2  10          0.17          0.00         3.89 o
   8   2  10         10.93         10.22         4.44 o
   9   2  10          3.76          2.63         4.23 o
  -7   3  10          5.22          5.46         7.90 o
  -6   3  10         68.00         61.11         5.64 o
  -5   3  10         17.57         28.36         5.35 o
  -4   3  10         31.18         29.39         3.62 o
  -3   3  10         98.17         87.32         4.30 o
  -2   3  10        242.24        240.92         6.92 o
  -1   3  10        409.67        393.22         9.44 o
   0   3  10         36.22         36.86         2.64 o
   1   3  10        183.89        178.10         4.03 o
   2   3  10        151.34        141.95         4.15 o
   3   3  10          9.70          8.41         2.63 o
   4   3  10        146.93        142.40         5.11 o
   5   3  10        108.80        106.82         5.07 o
   6   3  10         23.11         23.18         6.35 o
   7   3  10          4.83         12.91         4.39 o
   8   3  10         49.20         42.33         5.34 o
   9   3  10          3.27          4.73         4.27 o
  -7   4  10         11.32         10.32         4.17 o
  -6   4  10          0.99          1.69         4.41 o
  -5   4  10         32.98         31.74         5.24 o
  -4   4  10         86.67         95.38         5.10 o
  -3   4  10         18.99         14.53         3.46 o
  -2   4  10          4.33          6.45         2.67 o
  -1   4  10        176.87        181.77         4.50 o
   0   4  10         38.65         39.29         2.97 o
   1   4  10          2.67          4.46         1.85 o
   2   4  10         52.96         64.50         3.30 o
   3   4  10        338.46        343.55         7.39 o
   4   4  10          0.77          1.89         2.81 o
   5   4  10          0.55          3.06         3.00 o
   6   4  10         53.99         59.82         5.46 o
   7   4  10          2.06          5.06         3.99 o
   8   4  10          1.45          4.04         4.30 o
   9   4  10         17.55         13.25         7.85 o
  -6   5  10          2.21          4.72         4.77 o
  -5   5  10         46.25         46.82         5.90 o
  -4   5  10          2.53          9.70         5.13 o
  -3   5  10          5.03          1.09         4.09 o
  -2   5  10         90.21         77.33         6.93 o
  -1   5  10         47.15         49.74         4.32 o
   0   5  10        376.01        361.90         6.88 o
   1   5  10         31.91         44.19         3.32 o
   2   5  10          1.97          3.59         2.28 o
   3   5  10         15.58          7.08         3.25 o
   4   5  10          0.77          2.61         3.20 o
   5   5  10         64.08         69.37         4.84 o
   6   5  10         32.00         27.80         4.89 o
   7   5  10          3.60          0.76         3.92 o
   8   5  10         35.69         42.18         5.76 o
   9   5  10          4.19          3.53         5.22 o
  -5   6  10         17.78          9.25         4.97 o
  -4   6  10          9.12         10.12         4.86 o
  -3   6  10         66.67         67.70         7.50 o
  -2   6  10         85.41         76.63         7.10 o
  -1   6  10         17.91         22.44         4.27 o
   0   6  10         27.32         32.57         3.45 o
   1   6  10        169.17        175.44         5.60 o
   2   6  10          0.42          1.65         2.57 o
   3   6  10        247.75        281.53         7.39 o
   4   6  10        345.75        351.03         8.67 o
   5   6  10         52.69         49.99         4.17 o
   6   6  10          7.49          5.66         4.24 o
   7   6  10         19.14         20.79         4.72 o
   8   6  10          2.43          2.26         4.19 o
   9   6  10          0.84          2.30         4.80 o
  -4   7  10         10.34         14.46         7.65 o
  -3   7  10          0.24          0.64         6.47 o
  -2   7  10          0.97          4.92         6.81 o
  -1   7  10         94.92        102.71         7.60 o
   0   7  10         63.05         65.56         7.94 o
   1   7  10         39.12         40.25         5.60 o
   2   7  10         24.98         32.28         4.09 o
   3   7  10          1.70          1.66         3.49 o
   4   7  10          0.12          4.78         3.78 o
   5   7  10          4.26          3.59         3.67 o
   6   7  10         27.58         27.42         4.97 o
   7   7  10          0.36          2.41         4.51 o
   8   7  10         33.52         39.96         6.06 o
   9   7  10          6.27          3.68         4.82 o
  -3   8  10          8.48         13.86         9.60 o
  -2   8  10         87.78         74.73         9.36 o
  -1   8  10          1.34          9.56         5.66 o
   0   8  10          3.08          5.55         5.01 o
   1   8  10         31.28         41.23         7.37 o
   2   8  10         39.90         42.89         5.70 o
   3   8  10         18.13         10.27         4.87 o
   4   8  10        121.64        121.56         5.90 o
   5   8  10         68.34         61.15         5.40 o
   6   8  10          1.24          0.00         3.04 o
   7   8  10          0.47          0.58         4.32 o
   8   8  10          9.38          6.75         4.85 o
  -2   9  10          3.79          3.43         8.00 o
  -1   9  10          7.66          8.53         5.91 o
   0   9  10         70.24         66.00         7.44 o
   1   9  10          9.02          7.46         7.15 o
   2   9  10         12.63          4.25         5.35 o
   3   9  10         63.66         69.99         5.42 o
   4   9  10          0.64          2.46         4.12 o
   5   9  10          2.16          6.16         4.84 o
   6   9  10         38.18         39.90         4.53 o
   7   9  10         14.33         11.69         4.92 o
   8   9  10          0.00          2.65         5.03 o
   0  10  10          0.39          0.37         5.63 o
   1  10  10          7.42          3.50         7.83 o
   2  10  10         12.77         23.55         8.11 o
   3  10  10          2.47          2.96         5.54 o
   4  10  10          6.55          6.38         4.47 o
   5  10  10         19.08         21.35         4.81 o
   6  10  10         14.64          7.86         4.82 o
  -4  -6  11          0.80          1.46         7.43 o
  -3  -6  11          7.38         10.72         8.27 o
  -2  -6  11          3.94          8.94         6.30 o
  -1  -6  11         10.49          8.83         5.30 o
   0  -6  11          0.44         17.71         9.71 o
  -5  -5  11          0.59          6.70         5.07 o
  -4  -5  11         15.38         21.99         7.14 o
  -3  -5  11          3.06          7.28         4.82 o
  -2  -5  11          0.33          2.04         5.19 o
  -1  -5  11          2.54          4.86         3.69 o
   0  -5  11         20.08         21.27         6.28 o
   1  -5  11         21.12          9.47         6.73 o
   2  -5  11          0.48          7.13         7.01 o
   3  -5  11          5.90          0.95         6.40 o
  -6  -4  11         10.56         17.61         6.87 o
  -5  -4  11         15.96         23.98         4.81 o
  -4  -4  11         11.76          8.76         4.19 o
  -3  -4  11          1.50          3.20         4.01 o
  -2  -4  11         35.86         46.17         7.12 o
  -1  -4  11          0.10          4.29         3.64 o
   0  -4  11         14.69         14.32         4.36 o
   1  -4  11          4.50          3.70         6.82 o
   2  -4  11          9.26         14.00         5.74 o
   3  -4  11          5.35          0.00         5.02 o
   4  -4  11          0.19          1.38         3.65 o
  -7  -3  11          2.11          8.33         8.67 o
  -6  -3  11          0.07          4.96         4.12 o
  -5  -3  11          0.84         10.42         4.39 o
  -4  -3  11          2.42          5.70         3.60 o
  -3  -3  11          4.75         13.03         4.27 o
  -2  -3  11          3.37          8.74         4.22 o
  -1  -3  11         38.68         33.16         4.26 o
   0  -3  11          5.97         16.62         4.91 o
   1  -3  11          1.06          2.12         4.27 o
   2  -3  11          0.28          0.14         4.57 o
   3  -3  11         10.17          7.27         4.08 o
   4  -3  11          4.85          5.41         3.83 o
   5  -3  11         13.31         10.65         4.15 o
  -7  -2  11         10.67          4.98         5.36 o
  -6  -2  11         11.80         10.69         4.83 o
  -5  -2  11         24.07         32.48         4.32 o
  -4  -2  11         22.12         30.75         4.87 o
  -3  -2  11          5.76          5.81         3.51 o
  -2  -2  11          5.96         12.80         4.26 o
  -1  -2  11        103.08        108.16         5.19 o
   0  -2  11          0.09          2.50         3.08 o
   1  -2  11         32.61         30.69         4.32 o
   2  -2  11          6.28         10.73         4.86 o
   3  -2  11          0.00          0.90         3.96 o
   4  -2  11          9.51          6.74         3.56 o
   5  -2  11         18.57         17.84         4.21 o
   6  -2  11          1.99          0.38         3.68 o
  -7  -1  11         13.04         10.02         6.94 o
  -6  -1  11          6.93         18.06         4.53 o
  -5  -1  11         35.24         41.32         4.96 o
  -4  -1  11         34.31         27.29         3.50 o
  -3  -1  11         23.11         21.30         3.35 o
  -2  -1  11          0.60          3.19         3.82 o
  -1  -1  11        170.73        150.96         6.09 o
   0  -1  11          5.19          6.35         3.24 o
   1  -1  11         48.21         46.96         3.91 o
   2  -1  11          0.04          3.62         2.57 o
   3  -1  11         33.98         32.03         4.13 o
   4  -1  11         20.08         26.26         5.10 o
   5  -1  11          0.21          1.27         3.86 o
   6  -1  11         18.56         13.61         3.77 o
   7  -1  11          0.27          1.43         4.53 o
  -7   0  11         16.02         16.72         6.39 o
  -6   0  11          0.29          5.05         4.80 o
  -5   0  11         19.23         18.89         5.03 o
  -4   0  11          3.51          6.01         2.78 o
  -3   0  11          1.13          4.67         2.04 o
  -2   0  11          9.57          7.58         2.80 o
  -1   0  11          4.67          9.11         2.56 o
   0   0  11        383.04        398.89         7.53 o
   1   0  11        115.05         99.62         4.07 o
   2   0  11          1.04          3.53         2.30 o
   3   0  11          1.68          5.24         3.02 o
   4   0  11         16.34         14.23         3.11 o
   5   0  11          0.64          2.95         3.68 o
   6   0  11         16.81         16.57         5.41 o
   7   0  11          3.27          3.42         4.12 o
  -7   1  11          2.35          2.68         5.31 o
  -6   1  11         27.10         21.38         4.59 o
  -5   1  11         46.91         46.16         5.78 o
  -4   1  11         18.93         27.00         4.35 o
  -3   1  11         78.48         70.05         4.56 o
  -2   1  11        118.23        129.08         7.65 o
  -1   1  11          0.09          0.54         2.27 o
   0   1  11        120.44        109.45         3.72 o
   1   1  11         44.98         45.21         3.01 o
   2   1  11         20.43         25.77         2.78 o
   3   1  11          0.23          0.12         2.73 o
   4   1  11         89.75         82.43         4.41 o
   5   1  11         42.22         42.90         4.76 o
   6   1  11          6.67          6.64         3.05 o
   7   1  11         22.93         21.13         5.33 o
   8   1  11          0.39          3.79         5.32 o
  -7   2  11          8.80          7.21         4.92 o
  -6   2  11          2.72          3.92         5.45 o
  -5   2  11          5.59          5.67         7.28 o
  -4   2  11        102.57        103.41         6.00 o
  -3   2  11          8.64          7.33         2.64 o
  -2   2  11          1.04          2.03         2.60 o
  -1   2  11         70.35         62.31         3.60 o
   0   2  11         45.19         45.56         2.97 o
   1   2  11          2.11          4.35         2.12 o
   2   2  11         81.60         81.75         3.63 o
   3   2  11          6.47          7.00         3.45 o
   4   2  11          0.10          0.81         2.91 o
   5   2  11         28.20         20.80         5.49 o
   6   2  11         52.16         55.36         9.33 o
   7   2  11          1.57          1.58         4.56 o
   8   2  11          2.33          0.98         4.60 o
  -6   3  11         53.30         55.04         6.93 o
  -5   3  11          3.58          2.47         4.47 o
  -4   3  11        174.03        207.18        11.37 o
  -3   3  11          0.25          2.04         2.76 o
  -2   3  11          5.11          4.89         2.68 o
  -1   3  11         21.49         25.42         3.23 o
   0   3  11         18.68         16.77         2.49 o
   1   3  11         19.26         18.56         2.63 o
   2   3  11        241.70        246.90         5.44 o
   3   3  11          5.56          5.60         2.94 o
   4   3  11          1.67          3.07         2.75 o
   5   3  11         68.07         59.68         4.56 o
   6   3  11          0.08          3.40         4.17 o
   7   3  11          4.03          4.02         4.75 o
   8   3  11         16.63         17.57         5.16 o
  -6   4  11          4.55          5.42         4.79 o
  -5   4  11         24.30         37.71         5.64 o
  -4   4  11         47.99         42.44         5.71 o
  -3   4  11         59.20         59.91         7.09 o
  -2   4  11          4.44          3.80         5.19 o
  -1   4  11        140.57        124.00         6.14 o
   0   4  11        122.82        127.75         5.17 o
   1   4  11        159.14        142.20         4.90 o
   2   4  11         10.55          8.60         2.40 o
   3   4  11         72.59         76.98         3.94 o
   4   4  11         11.83          8.77         3.14 o
   5   4  11          4.31          9.73         3.66 o
   6   4  11         33.21         32.37         6.00 o
   7   4  11        101.17        100.91         7.01 o
   8   4  11          5.30          0.00         4.47 o
   9   4  11          0.20          0.00         4.68 o
  -5   5  11         66.11         65.05        10.51 o
  -4   5  11          4.42          9.11         4.99 o
  -3   5  11          4.03          3.56         5.52 o
  -2   5  11         15.24          6.33         5.27 o
  -1   5  11         16.33         14.61         3.91 o
   0   5  11         29.16         26.68         3.48 o
   1   5  11         50.07         56.95         3.98 o
   2   5  11         64.49         75.71         3.73 o
   3   5  11          1.96          5.35         2.93 o
   4   5  11         10.27         10.77         3.67 o
   5   5  11         62.23         78.63         5.38 o
   6   5  11          2.75          6.98         4.53 o
   7   5  11         10.56          0.00         4.29 o
   8   5  11         18.67         25.99         5.27 o
   9   5  11          0.16          0.48         5.80 o
  -5   6  11          6.29          3.46         5.04 o
  -4   6  11          2.73          1.87         6.39 o
  -3   6  11         28.21         33.07         6.57 o
  -2   6  11         68.79         61.45         7.07 o
  -1   6  11          0.02          3.13         4.08 o
   0   6  11         20.49         19.75         5.49 o
   1   6  11         50.63         46.32         5.87 o
   2   6  11         24.07         17.98         2.93 o
   3   6  11          0.63          0.73         3.48 o
   4   6  11         37.87         51.09         4.70 o
   5   6  11         22.22         23.07         4.14 o
   6   6  11          4.48          4.06         4.63 o
   7   6  11         23.91         24.11         5.36 o
   8   6  11          2.82          2.94         4.97 o
  -4   7  11         12.86         22.66         8.22 o
  -3   7  11          6.04          8.92         7.73 o
  -2   7  11          0.18          6.29         7.54 o
  -1   7  11         14.62         11.38         5.50 o
   0   7  11         78.80         68.89         6.92 o
   1   7  11         29.64         22.59         6.79 o
   2   7  11         20.43         26.65         4.92 o
   3   7  11        116.60        125.75         6.66 o
   4   7  11          0.85          0.90         3.75 o
   5   7  11          9.31         11.37         3.96 o
   6   7  11         45.65         55.52         4.18 o
   7   7  11          8.16          4.60         4.89 o
   8   7  11          1.61         10.51         5.43 o
  -3   8  11          4.39         10.71         9.53 o
  -2   8  11         31.91         36.00         8.45 o
  -1   8  11          0.31          8.60         5.72 o
   0   8  11          9.50          9.83         5.15 o
   1   8  11          6.12          7.80         7.50 o
   2   8  11        102.88        103.18         7.01 o
   3   8  11          1.25          5.54         4.18 o
   4   8  11          1.46          1.37         4.01 o
   5   8  11         23.64         20.82         4.48 o
   6   8  11         16.13         21.36         3.96 o
   7   8  11          3.65          8.96         4.93 o
   8   8  11          9.20          9.37         5.17 o
  -1   9  11          0.15          5.53         5.94 o
   0   9  11         53.42         51.42         6.90 o
   1   9  11          7.15          7.43         7.98 o
   2   9  11          0.32          0.00         6.75 o
   3   9  11         26.45         25.95         7.07 o
   4   9  11          0.74          4.48         4.27 o
   5   9  11          1.28          0.82         5.10 o
   6   9  11          7.49          9.87         4.12 o
   7   9  11         27.25         17.52         5.81 o
   1  10  11          1.44          1.21         8.16 o
   2  10  11         12.49          7.97         8.51 o
   3  10  11         10.53          7.83         7.22 o
   4  10  11          2.18          4.30         4.72 o
   5  10  11         12.52         10.97         4.81 o
  -3  -5  12          0.19          8.42         8.21 o
  -2  -5  12          0.14          0.00         7.29 o
  -1  -5  12          1.95         15.71         5.57 o
   0  -5  12          1.99          5.18         4.84 o
   1  -5  12          0.90          0.00         9.31 o
  -5  -4  12          6.82          6.01         5.39 o
  -4  -4  12          0.15          2.97         4.83 o
  -3  -4  12          0.15          3.79         4.97 o
  -2  -4  12          7.12         13.62         6.46 o
  -1  -4  12          0.50          4.12         3.71 o
   0  -4  12          9.06         13.49         3.82 o
   1  -4  12          0.77          0.00         6.57 o
   2  -4  12         14.83          7.54         9.06 o
   3  -4  12         11.49          5.76         6.65 o
  -5  -3  12          2.71          6.19         4.84 o
  -4  -3  12          1.79          6.84         5.03 o
  -3  -3  12         21.74         23.51         5.80 o
  -2  -3  12          1.38          4.58         4.83 o
  -1  -3  12         21.25         17.38         4.30 o
   0  -3  12          9.90         14.55         4.10 o
   1  -3  12          0.13          5.17         4.88 o
   2  -3  12          0.15          0.69         4.53 o
   3  -3  12          0.14          1.01         4.96 o
   4  -3  12          4.47          4.39         4.95 o
  -6  -2  12          1.24          0.68         5.38 o
  -5  -2  12          6.45         10.75         4.20 o
  -4  -2  12          3.76          7.55         4.45 o
  -3  -2  12          1.44          1.77         3.73 o
  -2  -2  12          8.60          8.80         4.19 o
  -1  -2  12          0.90          2.26         3.72 o
   0  -2  12         26.15         35.68         4.58 o
   1  -2  12         11.76          4.66         4.54 o
   2  -2  12         12.28          7.66         5.09 o
   3  -2  12          0.21          1.42         5.29 o
   4  -2  12         16.84         12.50         4.77 o
   5  -2  12          6.02          8.76         4.94 o
  -6  -1  12          1.39          3.34         5.08 o
  -5  -1  12          9.10         16.44         4.78 o
  -4  -1  12         11.91          7.69         4.12 o
  -3  -1  12         30.33         29.28         5.79 o
  -2  -1  12         35.00         52.01         4.89 o
  -1  -1  12          0.09          5.51         3.58 o
   0  -1  12         34.64         39.35         4.57 o
   1  -1  12          1.68          5.75         3.77 o
   2  -1  12          0.30          5.33         5.00 o
   3  -1  12         27.14         24.39         6.58 o
   4  -1  12          0.79          0.00         4.12 o
   5  -1  12         14.15         15.22         4.68 o
   6  -1  12          5.69          9.53         5.70 o
  -6   0  12          0.05          7.94         4.05 o
  -5   0  12         25.04         23.06         5.00 o
  -4   0  12          1.69          6.08         3.97 o
  -3   0  12          4.81          5.01         4.43 o
  -2   0  12         14.63         10.38         4.07 o
  -1   0  12          0.55          3.62         3.23 o
   0   0  12         37.03         53.88         4.18 o
   1   0  12         42.70         32.33         4.92 o
   2   0  12         56.98         47.50         5.62 o
   3   0  12          3.98         12.34         4.11 o
   4   0  12          0.72          8.32         3.15 o
   5   0  12          2.65          0.15         3.99 o
   6   0  12          1.91          3.55         4.07 o
   7   0  12          3.26          6.26         6.01 o
  -6   1  12          1.41          7.10         4.06 o
  -5   1  12          3.25         11.35         5.07 o
  -4   1  12          8.96         13.32         4.76 o
  -3   1  12          7.76          9.38         4.29 o
  -2   1  12         87.49         94.03         6.56 o
  -1   1  12          0.30          4.57         2.81 o
   0   1  12         14.50         15.57         3.41 o
   1   1  12          0.98          5.56         2.99 o
   2   1  12         48.38         48.04         4.25 o
   3   1  12          0.84          2.99         3.10 o
   4   1  12          2.69          5.63         3.07 o
   5   1  12         18.51         12.52         4.88 o
   6   1  12          2.54          2.78         3.76 o
   7   1  12         21.65         22.02         6.57 o
  -6   2  12          1.02          5.32         5.35 o
  -5   2  12          3.01          3.86         5.15 o
  -4   2  12         45.92         36.60         5.23 o
  -3   2  12          7.50          5.00         5.32 o
  -2   2  12         10.87         10.17         4.15 o
  -1   2  12         28.40         21.87         3.63 o
   0   2  12         51.94         53.50         3.77 o
   1   2  12          0.07          5.40         2.85 o
   2   2  12          0.33          2.52         2.48 o
   3   2  12        190.33        184.07         6.34 o
   4   2  12          4.94          7.43         3.10 o
   5   2  12          1.03          2.88         4.03 o
   6   2  12         10.71         13.65         3.74 o
   7   2  12          0.86          7.14         6.60 o
  -6   3  12          0.10          1.53         5.37 o
  -5   3  12         15.69         21.26         6.72 o
  -4   3  12          4.05          3.73         4.62 o
  -3   3  12          2.09          9.86         4.95 o
  -2   3  12         76.34         64.67         7.07 o
  -1   3  12          1.13          0.96         3.27 o
   0   3  12          0.30          3.57         2.74 o
   1   3  12         35.28         39.94         3.71 o
   2   3  12         32.45         31.53         2.91 o
   3   3  12          1.80          1.79         2.92 o
   4   3  12          8.05         13.22         3.23 o
   5   3  12         17.26         26.43         4.47 o
   6   3  12          0.30          0.00         3.25 o
   7   3  12          0.75          0.00         6.26 o
   8   3  12         22.37         21.48         6.35 o
  -5   4  12         14.38         18.04         5.44 o
  -4   4  12         26.68         31.09         6.78 o
  -3   4  12         13.37         12.77         6.01 o
  -2   4  12          9.79         13.13         5.24 o
  -1   4  12          0.10          0.96         3.39 o
   0   4  12         30.87         27.45         4.33 o
   1   4  12         16.30         15.88         3.76 o
   2   4  12          1.38          3.18         3.02 o
   3   4  12          2.29          2.63         3.15 o
   4   4  12         94.50         81.63         4.86 o
   5   4  12          0.02          1.10         3.80 o
   6   4  12          0.81          3.23         3.20 o
   7   4  12         39.56         41.53         6.37 o
   8   4  12         11.28          8.72         7.43 o
  -5   5  12         25.99         27.94         7.32 o
  -4   5  12          0.61          7.37         5.79 o
  -3   5  12          9.04         13.74         6.27 o
  -2   5  12          4.73         17.74         5.14 o
  -1   5  12         29.52         29.71         5.09 o
   0   5  12         34.92         26.43         4.19 o
   1   5  12          2.77          1.66         4.16 o
   2   5  12        105.69        104.69         5.50 o
   3   5  12         11.73          5.21         3.30 o
   4   5  12          0.11          2.37         3.17 o
   5   5  12         24.89         26.00         4.57 o
   6   5  12          1.81          3.42         3.25 o
   7   5  12          2.72          5.57         4.93 o
   8   5  12          8.68          3.06         5.28 o
  -4   6  12          2.22          1.85         8.92 o
  -3   6  12         18.63         16.44         6.32 o
  -2   6  12         57.65         50.88         8.96 o
  -1   6  12          4.50          4.80         4.66 o
   0   6  12         51.33         57.77         9.24 o
   1   6  12          3.89          8.58         4.42 o
   2   6  12          0.42          5.22         4.34 o
   3   6  12          0.48          6.31         3.87 o
   4   6  12         29.59         39.12         4.50 o
   5   6  12         26.15         24.55         4.45 o
   6   6  12          2.99          6.75         3.80 o
   7   6  12         13.55         15.75         5.41 o
   8   6  12          0.28          2.36         5.55 o
  -3   7  12         11.09         16.43         8.85 o
  -2   7  12         10.00          6.72         7.88 o
  -1   7  12         10.94          8.05         4.77 o
   0   7  12         51.38         36.32         6.41 o
   1   7  12          9.81         16.99         7.79 o
   2   7  12          1.42          2.77         4.57 o
   3   7  12        120.14        122.63         6.14 o
   4   7  12          0.52          4.49         4.06 o
   5   7  12          0.13         10.52         4.20 o
   6   7  12          5.34          6.55         3.82 o
   7   7  12          1.74          7.84         5.46 o
  -2   8  12         13.46          9.25         8.83 o
  -1   8  12         10.63         14.98         5.30 o
   0   8  12          0.16          2.24         5.57 o
   1   8  12          6.81          4.52         7.79 o
   2   8  12         65.04         68.87        17.48 o
   3   8  12          1.76          1.11         4.42 o
   4   8  12          0.21          0.40         4.14 o
   5   8  12         35.88         35.86         5.05 o
   6   8  12          1.04          4.21         3.84 o
   7   8  12          2.53          4.87         5.41 o
   0   9  12         18.16         15.77         6.69 o
   1   9  12         11.96         17.89         9.02 o
   2   9  12          7.99         10.41        10.27 o
   3   9  12          6.21          9.31         8.22 o
   4   9  12         15.59         19.99         4.79 o
   5   9  12          1.01          3.23         4.31 o
  -2  -4  13          3.87          5.08         8.64 o
  -1  -4  13          0.05          3.84         6.35 o
   0  -4  13          1.26          4.60         5.27 o
  -4  -3  13          0.43          9.00         5.54 o
  -3  -3  13          4.54          7.50         6.95 o
  -2  -3  13          1.13          0.83         5.77 o
  -1  -3  13          6.20          3.35         4.62 o
   0  -3  13          5.81          6.82         3.95 o
   1  -3  13          0.34          0.67         7.30 o
   2  -3  13          0.57          0.00         7.95 o
   3  -3  13          1.54          1.43         5.85 o
  -5  -2  13         12.34         14.90         8.76 o
  -4  -2  13          0.26          4.60         5.47 o
  -3  -2  13          0.89          6.77         5.38 o
  -2  -2  13         28.84         25.53         6.31 o
  -1  -2  13          7.63          4.70         4.11 o
   0  -2  13         38.84         45.14         5.56 o
   1  -2  13          3.67          7.91         6.65 o
   2  -2  13         13.61         15.84         8.27 o
   3  -2  13          5.86          8.77         6.64 o
   4  -2  13          4.53          3.64         4.64 o
  -5  -1  13          0.42          2.18         5.54 o
  -4  -1  13          0.05          7.68         5.10 o
  -3  -1  13          6.41         13.41         5.97 o
  -2  -1  13         12.33         14.24         4.79 o
  -1  -1  13         29.54         36.59         4.99 o
   0  -1  13         86.01         65.44         6.72 o
   1  -1  13         14.92         10.02         4.84 o
   2  -1  13          0.05          7.15         5.34 o
   3  -1  13         12.58          4.42         5.05 o
   4  -1  13          0.10          6.10         4.45 o
   5  -1  13          5.49          4.28         4.84 o
  -5   0  13          5.28          4.34         5.19 o
  -4   0  13         13.10         18.62         6.01 o
  -3   0  13          2.32          9.20         4.79 o
  -2   0  13          1.31          2.16         3.84 o
  -1   0  13         16.02         16.88         4.36 o
   0   0  13          2.56          6.17         3.71 o
   1   0  13          7.51          2.61         4.36 o
   2   0  13         29.58         21.55         6.10 o
   3   0  13          9.24         11.20         4.55 o
   4   0  13         12.13         13.33         4.67 o
   5   0  13         12.64          2.72         4.74 o
   6   0  13          5.51          4.10         4.69 o
  -5   1  13          4.12          8.94         5.48 o
  -4   1  13          1.77          9.91         5.41 o
  -3   1  13          2.27         12.46         5.40 o
  -2   1  13          9.62         12.12         5.07 o
  -1   1  13          7.85         16.98         3.98 o
   0   1  13         19.37         16.71         3.66 o
   1   1  13         13.32         13.96         3.65 o
   2   1  13          6.56         13.07         5.89 o
   3   1  13          0.20          4.89         4.00 o
   4   1  13          5.74          0.59         4.70 o
   5   1  13         11.67         12.90         4.58 o
   6   1  13          2.31          7.84         5.86 o
  -5   2  13          1.87          2.70         5.17 o
  -4   2  13         14.12          8.52         7.92 o
  -3   2  13          5.29          7.78         6.59 o
  -2   2  13          0.08          4.63         3.96 o
  -1   2  13          7.78         12.75         3.84 o
   0   2  13         29.02         33.47         4.01 o
   1   2  13          7.51          9.06         3.54 o
   2   2  13          0.11          3.18         4.00 o
   3   2  13         21.86         25.23         4.47 o
   4   2  13          0.10          1.21         3.66 o
   5   2  13          3.66          3.62         4.08 o
   6   2  13          0.29          5.35         4.25 o
   7   2  13          1.19          0.58         5.55 o
  -5   3  13         18.18         13.21         5.56 o
  -4   3  13          0.30          9.20         6.62 o
  -3   3  13          1.49          1.14         5.36 o
  -2   3  13         42.66         31.05         5.81 o
  -1   3  13          3.56          4.33         3.43 o
   0   3  13         21.98         20.87         4.58 o
   1   3  13          8.77          2.85         3.37 o
   2   3  13         16.81         17.53         5.17 o
   3   3  13          0.56          1.93         3.68 o
   4   3  13          1.63          5.64         4.37 o
   5   3  13         18.86         12.23         4.69 o
   6   3  13         14.86         17.42         4.71 o
   7   3  13          0.16          5.54         5.85 o
  -4   4  13          1.82          2.45         5.93 o
  -3   4  13         15.49          9.62         5.34 o
  -2   4  13          9.08          7.65         5.18 o
  -1   4  13          6.70          4.89         4.27 o
   0   4  13         43.53         39.34         4.20 o
   1   4  13          9.70          6.93         4.01 o
   2   4  13         16.84         19.38         7.32 o
   3   4  13          2.11          5.22         3.79 o
   4   4  13         87.26         91.35         6.36 o
   5   4  13          2.12          3.66         4.27 o
   6   4  13          0.07          4.71         3.86 o
   7   4  13         11.71         12.71         6.24 o
  -4   5  13         11.00          9.93         6.12 o
  -3   5  13          2.29          6.79         5.34 o
  -2   5  13          0.65          3.23         5.73 o
  -1   5  13         23.56         22.15         5.11 o
   0   5  13          0.25          0.00         4.97 o
   1   5  13          8.51          6.44         4.95 o
   2   5  13         66.54         64.09         7.33 o
   3   5  13          1.35          4.62         4.02 o
   4   5  13          2.61          6.27         4.20 o
   5   5  13          4.87          7.05         4.63 o
   6   5  13          4.09          3.57         4.00 o
   7   5  13          0.04          6.79         5.82 o
  -3   6  13          4.56          1.37         7.60 o
  -2   6  13         16.15         16.50         7.01 o
  -1   6  13         19.80         17.13         5.39 o
   0   6  13         16.77         20.94         5.79 o
   1   6  13          2.09          8.22         9.31 o
   2   6  13         10.92         11.95         4.37 o
   3   6  13          0.29          3.63         4.05 o
   4   6  13          5.94          8.16         4.35 o
   5   6  13         19.97         19.69         4.72 o
   6   6  13          0.00          4.15         3.82 o
   7   6  13         19.84         19.81         6.21 o
  -2   7  13         16.61         20.54        11.77 o
  -1   7  13          0.43          4.31         5.35 o
   0   7  13         21.03         19.53         6.30 o
   1   7  13         11.62          8.01         8.09 o
   2   7  13          3.41          9.66         4.65 o
   3   7  13         49.32         55.93         6.39 o
   4   7  13          0.16          4.69         4.35 o
   5   7  13          8.86         20.06         4.77 o
   6   7  13          0.49          2.90         4.24 o
   0   8  13          2.38         11.50         6.55 o
   1   8  13          0.24          0.00         8.20 o
   2   8  13          9.15         11.52        11.24 o
   3   8  13          9.21          7.19         4.95 o
   4   8  13          3.17          4.04         4.38 o
   5   8  13         15.58         21.27         4.86 o
  -2  -2  14          6.15          7.65         6.01 o
  -1  -2  14          0.92          0.72         4.99 o
   0  -2  14          6.25          9.74         6.16 o
   1  -2  14          2.96          5.15         9.09 o
   2  -2  14          5.27          4.44         8.52 o
  -3  -1  14          8.34          0.25         6.31 o
  -2  -1  14          0.07          6.64         6.01 o
  -1  -1  14         31.41         25.10         7.29 o
   0  -1  14         92.74         62.85         5.64 o
   1  -1  14          2.65          2.63         6.35 o
   2  -1  14          0.94          0.44         7.71 o
   3  -1  14          2.37          5.80         5.81 o
  -4   0  14         16.62         18.14         8.09 o
  -3   0  14          2.45          6.91         6.24 o
  -2   0  14          0.60          1.75         5.91 o
  -1   0  14          7.37          6.96         4.06 o
   0   0  14         22.11          9.64         4.26 o
   1   0  14         31.45         14.21         6.46 o
   2   0  14         10.80          5.65         5.20 o
   3   0  14          1.24          4.30         5.07 o
   4   0  14          1.58          8.49         4.79 o
  -4   1  14          0.03          4.74         5.92 o
  -3   1  14          1.25         12.29         6.54 o
  -2   1  14          3.23          5.40         5.98 o
  -1   1  14          5.24          4.33         3.84 o
   0   1  14          0.65          4.76         4.23 o
   1   1  14         33.54         26.45         5.62 o
   2   1  14          5.78         10.65         6.14 o
   3   1  14          0.18          0.84         4.72 o
   4   1  14          0.54          1.22         4.76 o
   5   1  14          2.58         10.86         4.97 o
  -4   2  14          1.74          5.54         6.10 o
  -3   2  14         12.40         18.03         7.28 o
  -2   2  14          1.65          9.88         7.49 o
  -1   2  14          2.91          8.35         4.06 o
   0   2  14          9.47         10.04         3.87 o
   1   2  14          6.11         10.60         5.15 o
   2   2  14          2.76          4.33         3.91 o
   3   2  14          1.17          8.50         4.93 o
   4   2  14          1.93          4.95         4.98 o
   5   2  14          3.82          2.28         5.37 o
  -3   3  14          0.97          7.60         6.58 o
  -2   3  14         15.70         11.40         5.83 o
  -1   3  14          0.73          7.75         4.22 o
   0   3  14         13.96         18.93         4.76 o
   1   3  14          2.10          1.78         4.95 o
   2   3  14          8.93         12.41         4.29 o
   3   3  14          0.66          4.36         4.78 o
   4   3  14          0.21          2.79         4.49 o
   5   3  14          1.32          2.91         4.89 o
   6   3  14         14.57         17.10         5.96 o
  -3   4  14          6.63         17.19         6.70 o
  -2   4  14          5.14         11.78         7.11 o
  -1   4  14          9.05          6.09         4.11 o
   0   4  14         23.01         13.49         4.80 o
   1   4  14          1.45          5.38         6.06 o
   2   4  14          0.12          0.89         4.01 o
   3   4  14          7.00          4.75         4.83 o
   4   4  14         13.75         14.09         4.73 o
   5   4  14          1.20          0.25         4.53 o
   6   4  14          0.67          5.40         4.52 o
  -2   5  14          1.32          9.82         6.40 o
  -1   5  14         12.77         12.13         6.18 o
   0   5  14          0.16          3.56         4.84 o
   1   5  14          0.69          0.00         5.84 o
   2   5  14          4.34          6.25         4.69 o
   3   5  14         31.26         33.00         5.90 o
   4   5  14          1.38          4.06         4.29 o
   5   5  14          0.75          4.85         4.38 o
   6   5  14          4.42          0.00         4.53 o
  -1   6  14          2.64          0.00         5.68 o
   0   6  14          9.48         13.84         6.27 o
   1   6  14          7.03         10.87         6.67 o
   2   6  14          6.41          9.69         7.13 o
   3   6  14          0.72          7.11         5.19 o
   4   6  14          3.62         12.55         5.18 o
   5   6  14          3.05          6.23         4.60 o
   0   7  14          1.23          5.67         6.18 o
   1   7  14         39.85         25.17        10.51 o
   2   7  14          4.63         15.09         7.40 o
   3   7  14          1.52          1.51         4.75 o
   4   7  14          5.49          9.84         4.81 o
   5   7  14          8.16         12.07         5.12 o
  -1   0  15          9.99          7.96         5.44 o
   0   0  15          5.27          3.34         4.87 o
   1   0  15         10.82          5.59         7.70 o
   2   0  15          1.32          3.16         7.99 o
  -2   1  15          1.47          7.21         6.64 o
  -1   1  15          4.75         13.54         5.25 o
   0   1  15          5.10          6.52         3.92 o
   1   1  15          8.31          8.53         7.02 o
   2   1  15          0.21          0.37         5.78 o
   3   1  15          0.60          0.03         6.87 o
  -2   2  15          0.77          8.29         6.28 o
  -1   2  15          3.98          7.01         4.75 o
   0   2  15          5.94         13.14         5.63 o
   1   2  15          5.39         10.71         5.20 o
   2   2  15          2.07          6.69         5.33 o
   3   2  15          0.07          0.00         4.89 o
   4   2  15         10.52          4.84         6.40 o
  -2   3  15          0.71          6.15         6.45 o
  -1   3  15          7.54         10.67         5.78 o
   0   3  15          0.23          2.95         4.39 o
   1   3  15          0.08          8.21         5.20 o
   2   3  15          0.46          1.83         6.22 o
   3   3  15          5.24          1.64         4.79 o
   4   3  15          3.59          5.80         4.92 o
  -1   4  15          2.59          0.08         4.64 o
   0   4  15          8.24          3.53         5.62 o
   1   4  15          8.71          8.22         6.48 o
   2   4  15          2.78          5.35         6.60 o
   3   4  15          1.15          2.79         4.81 o
   4   4  15          1.27          0.00         4.67 o
   0   5  15          0.91          0.00         5.88 o
   1   5  15          0.01          0.00         7.72 o
   2   5  15          0.09          0.00         6.46 o
   3   5  15         13.26          6.14         4.73 o
   4   5  15          1.48         10.01         5.04 o
   1   6  15         11.26          5.33         8.34 o
   2   6  15          6.86         16.39         9.30 o
   3   6  15          0.61          2.73         4.81 o
                                                
